# Supplementary material for: An inside out journey: biogenesis, ultrastructure and proteomic characterisation of the ectoparasitic flatworm Sparicotyle chrysophrii extracellular vesicles
Source: Parasit Vectors. 2024 Apr 3;17:175. doi: 10.1186/s13071-024-06257-x (PMC10993521; doi:10.1186/s13071-024-06257-x)
Supplement: Supplementary file 1 — Additional file 1: Dataset S1. Spreadsheet containing information on the genomic in silico identification of proteins involved in multiple extracellular vesicle biogenesis pathways. Tab A has information on Sparicotyle chrysophrii genome and transcriptome dataset interrogation with Homo sapiens query sequences. Tab B has information about Sparicotyle chrysophrii genome dataset interrogation with query sequences belonging to diverse Neodermata species. [file 13071_2024_6257_MOESM1_ESM.xlsx]

## Sheet: A
	Homo sapiens EV biogenesis protein queries
	Description: Information on Sparicotyle chrysophrii genome and transcriptome datasets interrogation with Homo sapiens query sequences. From colum "P" to "X" you will find information about InterPro and Pfam analysis.
	Identified protein
·	Unidentified protein
					Genome data set								Transcriptome dataset		Pfam						InterPro
	Machinery	Protein names	Gene Names	UniProt ID	Sparicotyle ID_G	Nomencl	e-Value_G	Bit Score_G	Hit start	Hit end	Query coverage_G	Pairwise identity (%) _G	Sparicotyle ID_T	e-Value_T	hmm acc	hmm name	type	e-Value	significance	clan	type	name	accesion
	ESCRT-0	Hepatocyte growth factor-regulated tyrosine kinase substrate	HGS	O14964	contig_34467_pilon_pilon	HGS	2.28e-21	105.531	51178	50795	0.1429	0.383			PF00790.23 PF01363.25 PF12210.12	VHS FYVE Hrs_helical	Repeat Domain Domain	9.20E-10 3.50E-19 1.60E-31	1	CL0020 CL0229 No_clan	Family Domain Domain Domain	Hepatocyte growth factor-regulated tyrosine kinase substrate/VPS27 VHS_dom Znf_ FYVE HRS_helical	IPR017073 IPR002014 IPR000306 IPR024641
					contig_34467_pilon_pilon		1.67e-09	67.0106	48176	48051	0.0541	0.571
	ESCRT-0	Signal transducing adapter molecule 1	STAM1	Q92783	contig_36188_pilon_pilon	STAM1	1.14e-08	63.1586	13796	13296	0.263	0.269			PF00790.23	VHS	Repeat	7.2e-09	1	CL0020	Domain Homologous Superfamily	VHS domain ENTH/VHS	IPR002014 IPR008942
·	ESCRT-0	Signal transducing adapter molecule 2	STAM2	O75886
	ESCRT-0	STAM-binding protein	STAMBP	O95630	contig_27184_pilon_pilon	STAMBP	1.99e-52	194.126	26030	25437	0.4717	0.49	maker-contig_27184_pilon_pilon-augustus-gene-0.6-mRNA-1	2.47e-57	PF08969.15 PF01398.25	USP8_dimer JAB	Domain Family	2.50E-09 5.90E-15	1	No_clan CL0366	Domain Domain Domain Domain	JAB1/MPN/MOV34 metalloenzyme domain USP8 dimerisation domain STAMBP/STALP-like, MPN domain MPN domain	IPR000555 IPR015063 IPR044098 IPR037518
	ESCRT-I	Tumor susceptibility gene 101 protein	TSG101	Q99816	contig_42126_pilon_pilon	TSG101	5.55e-15	82.0333	19240	18995	0.2103	0.402	maker-contig_42126_pilon_pilon-exonerate_est2genome-gene-0.4-mRNA-1	8.25e-22	PF05743.17	UEV	Domain	6.5e-28	1	CL0208	Domain Homologous Superfamily PANTHER	Ubiquitin E2 variant, N-terminal Ubiquitin-conjugating enzyme/RWD-like TUMOR SUSCEPTIBILITY GENE 101 PROTEIN-RELATED	IPR008883 IPR016135 PTHR23306
	ESCRT-I	Vacuolar protein sorting-associated protein 28 homolog	VPS28	Q9UK41	contig_789_pilon_pilon	VPS28	6.38e-26	109.768	576	1025	0.5611	0.447	maker-contig_789_pilon_pilon-augustus-gene-0.15-mRNA-1	1.09e-13	PF03997.16	VPS28	Family	2.5e-27	1	CL0596	Family Domain Domain	Vacuolar protein sorting-associated Vps28 Vacuolar protein sorting-associated, VPS28, N-terminal Vacuolar protein sorting-associated, VPS28, C-terminal	IPR007143 IPR017898 IPR017899
·	ESCRT-I	Vacuolar protein sorting-associated protein 37A	VPS37a	Q8NEZ2
·	ESCRT-I	Vacuolar protein sorting-associated protein 37B	VPS37b	Q9H9H4
·	ESCRT-I	Vacuolar protein sorting-associated protein 37C	VPS37c	A5D8V6
·	ESCRT-I	Vacuolar protein sorting-associated protein 37D	VPS37d	Q86XT2
·	ESCRT-I	Multivesicular body subunit 12A	MVB12a	Q96EY5
	ESCRT-I	Multivesicular body subunit 12B	MVB12b	Q9H7P6	contig_6077_pilon_pilon	MVB12b	9.06e-26	112.849	50808	50077	0.79	0.288			PF10240.13	DUF2464	Family	3.1e-45	1	No_clan	Family Family Domain Domain	Multivesicular body subunit 12 Multivesicular body subunit 12B UMA domain MABP domain	IPR018798 IPR040297 IPR023340 IPR023341
	ESCRT-II	Vacuolar-sorting protein SNF8	VPS SNF8	Q96H20	contig_29090_pilon_pilon	VPS SNF8	5.08e-27	114.39	45386	45652	0.345	0.596	maker-contig_29090_pilon_pilon-augustus-gene-0.3-mRNA-1	2.34e-66	PF04157.20	EAP30	Family	1.5e-25	1	CL0123	Family Family	Snf8/Vps36 family ESCRT-2 complex, Snf8	IPR040608 IPR016689
					contig_29090_pilon_pilon		1.5e-15	80.8777	47893	48186	0.3721	0.439
	ESCRT-II	Vacuolar protein-sorting-associated protein 25	VPS25	Q9BRG1	contig_12702_pilon_pilon	VPS25	2.55e-50	177.948	224	778	0.9689	0.487			PF05871.16	ESCRT-II	Family	7.6e-48	1	CL0123	Family	ESCRT-II complex, Vps25 subunit	IPR008570
	ESCRT-II	Vacuolar protein-sorting-associated protein 36	VPS36	Q86VN1	contig_5402_pilon_pilon	VPS36	7.08e-44	167.933	274695	273319	0.9689	0.294	augustus_masked-contig_5402_pilon_pilon-processed-gene-0.7-mRNA-1	9.67e-48	PF11605.12 PF04157.20	Vps36_ESCRT-II EAP30	Domain Family	2.80E-12 1.80E-34	1	CL0266 CL0123	Family Family Domain	Snf8/Vps36 family Vacuolar protein sorting protein 36 Vacuolar protein sorting protein 36, GLUE domain	IPR040608 IPR037855 IPR021648
	ESCRT-III	Charged multivesicular body protein 1a	CHMP1a	Q9HD42	contig_49466_pilon_pilon	CHMP1a	4.53e-41	152.14	12468	12821	0.602	0.585	maker-contig_49466_pilon_pilon-exonerate_est2genome-gene-0.0-mRNA-1	2.05e-58	PF03357.25	Snf7	Family	1.6e-10	1	CL0235	Family	Snf7 family	IPR005024
	ESCRT-III	Charged multivesicular body protein 1b	CHMP1b	Q7LBR1	contig_17165_pilon_pilon	CHMP1b	8.6e-43	157.532	483	866	0.6432	0.695			PF03357.25	Snf7	Family	5.5e-17	1	CL0235	Family	Snf7 family	IPR005024
	ESCRT-III	Charged multivesicular body protein 2a	CHMP2a	O43633	contig_46765_pilon_pilon	CHMP2a	1.62e-24	105.916	88255	88004	0.3829	0.729			PF03357.25	Snf7	Family	1.4e-35	1	CL0235	Family	Snf7 family	IPR005024
					contig_46765_pilon_pilon		1.95e-19	90.8929	85745	85566	0.2703	0.733
	ESCRT-III	Charged multivesicular body protein 2b	CHMP2b	Q9UQN3	contig_39536_pilon_pilon	CHMP2b	1.1e-35	137.502	56970	57491	0.8263	0.511	augustus_masked-contig_39536_pilon_pilon-processed-gene-0.2-mRNA-1	3.84e-41	PF03357.25	Snf7	Family	9.3e-34	1	CL0235	Family	Snf7 family	IPR005024
	ESCRT-III	Charged multivesicular body protein 3	CHMP3	Q9Y3E7	scaffold_40629_pilon_pilon	CHMP3	2.03e-19	90.8929	87254	86958	0.4459	0.465			PF03357.25	Snf7	Family	1.2e-18	1	CL0235	Family	Snf7 family	IPR005024
					scaffold_40629_pilon_pilon		7.06e-10	63.1586	83036	82806	0.3423	0.494
·	ESCRT-III	Charged multivesicular body protein 4a	CHMP4a	Q9BY43
	ESCRT-III	Charged multivesicular body protein 4b	CHMP4b	Q9H444	contig_8341_pilon_pilon	CHMP4	3.17e-21	73.9442	12358	12600	0.3616	0.543	maker-contig_8341_pilon_pilon-snap-gene-0.8-mRNA-1	1.1e-32	PF03357.25	Snf7	Family	3.2e-20	1	CL0235	Family	Snf7 family	IPR005024
					contig_8341_pilon_pilon		3.17e-21	50447	12167	12283	17.41%	53.8%
·	ESCRT-III	Charged multivesicular body protein 4c	CHMP4c	Q96CF2
	ESCRT-III	Charged multivesicular body protein 5	CHMP5	Q9NZZ3	scaffold_25293_pilon_pilon	CHMP5	3.64e-46	167.933	181842	181441	0.5616	0.612			PF03357.25	Snf7	Family	4.5e-23	1	CL0235	Family	Snf7 family	IPR005024
	ESCRT-III	Charged multivesicular body protein 6	CHMP6	Q96FZ7	contig_20199_pilon_pilon	CHMP6	4.69e-10	63.1586	16138	16353	0.3582	0.444	maker-contig_20199_pilon_pilon-exonerate_est2genome-gene-0.0-mRNA-1	1.48e-17	PF03357.25	Snf7	Family	1.8e-12	1	CL0235	Family	Snf7 family	IPR005024
	ESCRT-III	IST1 homolog	IST1	P53990	contig_24008_pilon_pilon	IST1	2.97e-45	171.014	61894	62292	0.3654	0.602	maker-contig_24008_pilon_pilon-augustus-gene-0.7-mRNA-1	1.81e-57	PF03398.18	Ist1	Family	3.1e-46	1	CL0235	Family	Vacuolar protein sorting-associated protein Ist1	IPR005061
	ESCRT-related components	Vacuolar protein sorting-associated protein 4A	VPS4a	Q9UN37	contig_9438_pilon_pilon	VPS4	1.25e-45	174.866	93775	93500	0.2105	0.902	maker-contig_9438_pilon_pilon-augustus-gene-0.4-mRNA-1	0	PF00004.33 PF17862.5	AAA AAA_lid_3	Domain Domain	6.90E-39 2.60E-08	1	CL0023 CL0671	Domain Domain Domain Homologous Superfamily CDD	AAA+ ATPase domain ATPase, AAA-type, core AAA ATPase, AAA+ lid domain P-loop containing nucleoside triphosphate hydrolase RecA-like_VPS4	IPR003593 IPR003959 IPR041569 IPR027417 cd19521
					contig_9438_pilon_pilon		1.2e-38	154.066	89617	89294	0.2471	0.639
					contig_9438_pilon_pilon		2.95e-25	114.005	94802	94623	0.1373	0.85
	ESCRT-related components	Vacuolar protein sorting-associated protein 4B	VPS4b	O75351	contig_9438_pilon_pilon		3.86e-44	170.629	93775	93500	0.2072	0.88	maker-contig_9438_pilon_pilon-augustus-gene-0.4-mRNA-1	0
					contig_9438_pilon_pilon		1e-42	166.392	89617	89213	0.2815	0.607
					contig_9438_pilon_pilon		5.55e-25	113.62	94799	94623	0.1329	0.864
	ESCRT-related components	Vacuolar protein sorting-associated protein VTA1 homolog	VTA1	Q9NP79	contig_31505_pilon_pilon	VTA1	5.17e-21	68.9366	10737	10537	0.2182	0.507			PF04652.20	Vta1	Family	3.2e-37	1	No_clan	Family Domain	Vacuolar protein sorting-associated protein Vta1-like Vta1/callose synthase, N-terminal	IPR044538 IPR039431
					contig_31505_pilon_pilon		5.17e-21	38.5058	10381	10298	0.0912	0.536
					contig_31505_pilon_pilon		5.17e-21	26.1794	10496	10398	0.1107	0.441
	ESCRT-related components	Programmed cell death 6-interacting protein	PDCD6IP/ALIX	Q8WUM4	contig_19379_pilon_pilon	ALIX	0.12	41.2022	26100	26315	0.27	0.0853			PF03097.22	BRO1	Repeat	1.9e-11	1	CL0020	Domain	BRO1 domain BRO1 domain superfamily	IPR004328 IPR038499
	ESCRT-related components	Lipopolysaccharide-induced tumor necrosis factor-alpha factor	LITAF	Q99732	contig_51_pilon_pilon	LITAF	1.4e-07	54.299	41426	41142	0.5963	0.396			PF10601.13	zf-LITAF-lik	Family	8.8e-23	1	No_clan	Family Domain	LITAF domain containing protein LPS-induced tumour necrosis factor alpha factor	IPR037519 IPR006629
	Non-canonical ESCRT-associated	Syndecan-1	SDC1	P18827	contig_26699_pilon_pilon	SDC1	0.00877	42.743	146838	146942	0.1161	0.595			PF01034.24	Syndecan	Family	9.9e-13	1	No_clan	Family Domain Domain	Syndecan Neurexin/syndecan/glycophorin C Syndecan/Neurexin domain	IPR001050 IPR003585 IPR027789
	Non-canonical ESCRT-associated	Syntenin-1	SDCBP	O00560	contig_29410_pilon_pilon	SDCBP	1.8e-08	60.4622	18462	18761	0.3523	0.305			PF00595.28	PDZ	Domain	2.1e-07	1	CL0466	Domain Homologous Superfamily PANTHER	PDZ domain PDZ superfamily SYNTENIN RELATED	IPR001478 IPR036034 PTHR12345
	Non-canonical ESCRT-associated	Ras-related protein Ral-A	Ral-A	P11233	contig_24824_pilon_pilon	Ral-A	6.66e-46	166.392	2173	1646	0.7913	0.477			PF00071.26	Ras	Domain	3e-50	1	CL0023	Family Family Domain	Small GTPase Small GTPase, Ras-type Small GTP-binding protein domain	IPR001806 IPR020849 IPR005225
	Non-canonical ESCRT-associated	ADP-ribosylation factor 6	ARF6	P62330	contig_4105_pilon_pilon	ARF6	2.03e-69	232.646	816	403	0.7371	0.812			PF00025.25	Arf	Domain	2.9e-55	1	CL0023	Family Family Domain	Small GTPase superfamily, ARF/SAR type Small GTPase superfamily, ARF type Small GTP-bd_ dom	IPR006689 IPR024156 IPR005225
	Non-canonical ESCRT-associated	Phospholipase D2	PLD2	O14939	contig_14514_pilon_pilon	PLD2	2.46e-10	70.0922	95359	95213	0.0536	0.66			PF00614.26	PLDc	Family	3e-09	1	CL0479	Family Domain	Phospholipase D family Phospholipase D/Transphosphatidylase	IPR015679 IPR001736
					contig_14514_pilon_pilon		3.82e-10	69.3218	350094	349897	0.0686	0.485
					contig_14514_pilon_pilon		9.41e-09	64.6994	101152	100862	0.1072	0.386
					contig_14514_pilon_pilon		5.53e-08	62.3882	296761	296612	0.0493	0.54
·	Lipid-modifying	Sphingomyelin phosphodiesterase1	SMPD1	P17405
	Lipid-modifying	Sphingomyelin phosphodiesterase 2	SMPD2	O60906	contig_6086_pilon_pilon	SMPD2	0.000128	49.6766	30286	30516	0.1797	0.359	maker-contig_6086_pilon_pilon-augustus-gene-0.3-mRNA-1	8.86e-25	PF03372.27	Exo_endo_phos	Domain	6e-08	1	CL0530	Domain Homologous Superfamily	Endonuclease/exonuclease/phosphatase Endonuclease/exonuclease/phosphatase superfamily	IPR005135 IPR036691
					contig_6086_pilon_pilon		0.00124	46.595	27238	27381	0.1135	0.417
·	Lipid-modifying	Sphingomyelin phosphodiesterase 3	SMPD3	Q9NY59
·	Lipid-modifying	Acid sphingomyelinase-like phosphodiesterase 3a	SMPDL3a	Q92484
·	Lipid-modifying	Acid sphingomyelinase-like phosphodiesterase 3b	SMPDL3b	Q92485
	Lipid-modifying	Phosphatidylcholine:ceramide cholinephosphotransferase 2	SMS2	Q8NHU3	contig_37001_pilon_pilon	SMS2	1.52e-49	183.726	134309	133479	0.7671	0.362			PF14360.10	PAP2_C	Domain	7e-27	1	CL0525	Family Domain	Sphingomyelin synthase-like Sphingomyelin synthase-like domain	IPR045221 IPR025749
	Lipid-modifying	Sphingosine kinase 2	SPHK2	Q9NRA0	contig_20748_pilon_pilon	SPHK2	4.29e-06	55.4546	36584	36345	0.1131	0.383			PF00781.28	DAGK_cat	Family	2e-12	1	CL0240	Domain Homologous Superfamily Homologous Superfamily	Diacylglycerol kinase, catalytic domain Inorganic polyphosphate/ATP-NAD kinase, N-terminal NAD kinase/diacylglycerol kinase-like domain superfamily	IPR001206 IPR017438 IPR016064
·	Lipid-modifying	Sphingosine 1-phosphate receptor 1	S1PR1	P21453
·	Lipid-modifying	Sphingosine 1-phosphate receptor 3	S1PR3	Q99500
·	Lipid-modifying	Phospholipase A2	PLA2	P04054
·	Lipid-modifying	Putative phospholipase B-like 2	PLB-like 2	Q8NHP8
	Lipid-modifying	Leukotriene A-4 hydrolase	LTA4H	P09960	contig_1681_pilon_pilon	LTA4H	5.61e-140	454.907	10874	12655	0.9656	0.405	augustus_masked-contig_1681_pilon_pilon-processed-gene-0.0-mRNA-1	1.74e-140	PF17900.5 PF01433.24 PF09127.15	Peptidase_M1_N Peptidase_M1 Leuk-A4-hydro_C	Domain Domain Repeat	6.10E-21 8.10E-43 6.70E-18	1	CL0672 CL0126 CL0020	Family Family Domain Domain Domain	Peptidase M1, alanine aminopeptidase/leukotriene A4 hydrolase Aminopeptidase, leukotriene A4 hydrolase-like Peptidase M1, leukotriene A4 hydrolase/aminopeptidase C-terminal Peptidase M1, membrane alanine aminopeptidase Aminopeptidase N-like , N-terminal domain	IPR001930 IPR034015 IPR015211 IPR014782 IPR045357
	Lipid-modifying	Diacylglycerol kinase alpha	DGKa	P23743	contig_35690_pilon_pilon	DGK	7.92e-14	80.8777	72401	72679	0.1224	0.538	maker-contig_35690_pilon_pilon-augustus-gene-0.10-mRNA-1	3.5e-58	PF00609.23	DAGK_acc	Family	1.3e-23	1	CL0701	Family Domain Domain	Diacylglycerol kinase Diacylglycerol_kinase_cat_dom Diacylglycerol_kin_accessory	IPR037607 IPR001206 IPR000756
					contig_35690_pilon_pilon		4.42e-09	65.4698	74908	75243	0.1864	0.326
	Lipid-modifying	Diacylglycerol kinase delta	DGKd	Q16760	contig_35690_pilon_pilon		3.63e-18	96.2857	72401	72670	0.0717	0.522		2.12e-32
					contig_35690_pilon_pilon		3.18e-12	76.6406	74908	75183	0.075	0.413
	Lipid transport	Phospholipid-transporting ATPase ABCA1	ABCA1	O95477	contig_8692_pilon_pilon	ABCA	8.22e-117	422.55	66145	64313	0.2428	0.402	maker-contig_8692_pilon_pilon-augustus-gene-0.13-mRNA-1	3.3e-152	PF00005.31 PF12698.11 PF13304.10	ABC_tran ABC2_membrane_3 AAA_21	Domain Family Domain	1.60E-31 2.50E-27 2.10E-07	1	CL0023 CL0181 CL0023	Family Domain Domain Domain Domain	ABC transporter A ABC transporter-like, ATP-binding domain ABC-2 type transporter, transmembrane domain AAA+ ATPase domain AAA+ ATPase domain	IPR026082 IPR003439 IPR013525 IPR003593 IPR003959
					contig_8692_pilon_pilon		6.55e-57	225.713	47451	46630	0.1216	0.433
					contig_8692_pilon_pilon		2.96e-37	160.614	31500	31129	0.0557	0.587
					contig_8692_pilon_pilon		7.59e-36	155.992	64978	64364	0.0911	0.374
	Lipid transport	Phospholipid-transporting ATPase ABCA3	ABCA3	Q99758	contig_8692_pilon_pilon		1.21e-100	366.696	66136	64343	0.3234	0.369		1.06e-120
					contig_8692_pilon_pilon		9.48e-38	161.77	31548	30808	0.1174	0.394
					contig_8692_pilon_pilon		6.95e-35	152.14	64963	64340	0.1232	0.367
	Lipid transport	Phospholipid scramblase 2	PLSCR2	Q9NRY7	contig_48054_pilon_pilon	PLSCR	7.74e-11	67.781	18483	18644	0.1818	0.574			PF03803.19	Scramblase	Domain	2.3e-19	1	CL0395	Family	Scramblase	IPR005552
	Lipid transport	Phospholipid scramblase 3	PLSCR3	Q9NRY6	contig_48054_pilon_pilon		5.82e-12	70.8626	18444	18644	0.2237	0.529
	Lipid transport	Oxysterol-binding protein 1	OSBP1	P22059	contig_5461_pilon_pilon	OSBP	3.83e-28	127.872	3303	3554	0.1041	0.714			PF01237.22	Oxysterol_BP	Family	1.3e-77	1	No_clan	Family	Oxysterol-binding protein	IPR000648
					contig_5461_pilon_pilon		1.58e-27	125.946	5188	5466	0.1152	0.591
	Lipid transport	NPC intracellular cholesterol transporter 1	NPC1	O15118	contig_24455_pilon_pilon	NPC1	1.9e-15	87.4261	84980	84639	0.0892	0.414	maker-contig_24455_pilon_pilon-augustus-gene-0.5-mRNA-1	2.07e-66	PF12349.12 PF02460.22	Sterol-sensing Patched	Family Family	4.80E-18 2.30E-08	1	CL0322 CL0322	Family Domain PANTHER	Protein patched/dispatched Sterol-sensing domain NPC INTRACELLULAR CHOLESTEROL TRANSPORTER 1	IPR003392 IPR000731 PTHR45727
					contig_24455_pilon_pilon		6.07e-14	82.4185	30677	30507	0.0446	0.684
					contig_24455_pilon_pilon		9.26e-13	78.5666	106832	106650	0.0477	0.623
					contig_24455_pilon_pilon		1.67e-09	67.781	69852	69601	0.0642	0.424
					contig_24455_pilon_pilon		1.87e-07	61.2326	111189	111052	0.036	0.543
					contig_24455_pilon_pilon		4.28e-06	56.6102	37856	37856	0.029	0.676
	Lipid transport	NPC intracellular cholesterol transporter 2	NPC2	P61916	contig_33849_pilon_pilon	NPC2	0.000257	44.669	317046	316882	0.3576	0.382	maker-contig_33849_pilon_pilon-augustus-gene-0.6-mRNA-1	3.3e-28	PF02221.19	E1_DerP2_DerF2	Domain	1.7e-09	1	CL0532	Domain	MD-2-related lipid-recognition domain	IPR003172
					contig_33849_pilon_pilon		0.00557	40.817	319883	319761	0.2715	0.415
	Signalling	ADP-ribosylation factor 1	ARF1	P84077	contig_28559_pilon_pilon	ARF1	1.13e-83	174.866	111249	110977	0.5028	0.901			PF00025.25	Arf	Domain	4.7e-77	1	CL0023	Family Family Family Domain	Small GTPase superfamily ARF/SAR type Small GTPase superfamily ARF type ADP-ribosylation factor 1-5 Small GTP-bd_dom	IPR006689 IPR024156 IPR045872 IPR005225
					contig_28559_pilon_pilon		1.13e-83	157.918	110965	110693	0.5028	0.835
	Signalling	Rho-associated protein kinase	ROCK1	Q13464	contig_33872_pilon_pilon	ROCK1	6.74e-60	179.104	131855	132301	0.1086	0.5			PF00069.29	Pkinase	Domain	2e-39	1	CL0016	Domain	Protein kinase domain	IPR000719
					contig_33872_pilon_pilon		6.74e-60	60.077	131460	131699	0.0591	0.388
					contig_33872_pilon_pilon		6.74e-60	39.2762	131725	131826	0.0229	0.529
	Signalling	Rho-associated protein kinase 2	ROCK2	O75116	contig_29357_pilon_pilon	ROCK2	2.78e-32	143.28	146183	146542	0.0814	0.6			PF00069.29	Pkinase	Domain	3e-42	1	CL0016	Domain	Protein kinase domain	IPR000719
	Signalling	Protein diaphanous homolog 3	DIAPH3	Q9NSV4	contig_8727_pilon_pilon	DIAPH3	2.87e-62	239.58	26118	24940	0.3202	0.373	augustus_masked-contig_8727_pilon_pilon-processed-gene-0.0-mRNA-1	1.87e-65	PF06371.17 PF06367.20 PF02181.27	Drf_GBD Drf_FH3 FH2	Repeat Repeat Family	7.80E-31 7.50E-37 5.80E-91	1	CL0020 CL0020 No_clan	Domain Domain Domain Domain	Formin, FH3 domain Formin, GTPase-binding domain Rho GTPase-binding/formin homology 3 (GBD/FH3) domain Formin, FH2 domain	IPR010472 IPR010473 IPR014768 IPR015425
					contig_8727_pilon_pilon		4.48e-47	191.045	27636	26299	0.3839	0.318
	Signalling	Myosin light chain kinase 3	MYLK3	Q32MK0	contig_5463_pilon_pilon	MYLK3	3.21e-31	137.887	299004	298174	0.3211	0.326	augustus_masked-contig_5463_pilon_pilon-processed-gene-0.8-mRNA-1	2.99e-35	PF00069.29	Pkinase	Domain	1e-74	1	CL0016	Domain Homologous Superfamily	Protein kinase domain Protein kinase-like domain superfamily	IPR000719 IPR011009
					contig_5463_pilon_pilon		1.09e-30	135.961	264952	264155	0.3053	0.338
	Signalling	Mitogen-activated protein kinase 3	MAPK3	P27361	contig_26415_pilon_pilon	MAPK3	1.91e-34	124.405	2277	1828	0.3483	0.487			PF00069.29	Pkinase	Domain	8.1e-17	1	CL0016	Domain Homologous Superfamily	Protein kinase domain Protein kinase-like domain superfamily	IPR000719 IPR011009
					contig_26415_pilon_pilon		1.91e-34	45.8246	2375	2298	0.0686	0.692
·	Signalling	Arrestin domain-containing protein 1	ARRDC1	Q8N5I2
	Cytoskeleton remodelling	Calpain-1 catalytic subunit	CAPN1	P07384	contig_24278_pilon_pilon	CAPN1	1.22e-38	160.229	120328	119795	0.2703	0.446	maker-contig_24278_pilon_pilon-snap-gene-0.33-mRNA-1	2.62e-70	PF00648.25	Peptidase_C2	Family	7.5e-59	1	CL0125	Family Domain	Peptidase C2, calpain family CALPAIN_CAT	IPR022684 IPR001300
	Cytoskeleton remodelling	Gelsolin	GELS	P06396	contig_41881_pilon_pilon	GELS	0.00064	48.521	23226	23342	0.0499	0.564	maker-contig_41881_pilon_pilon-augustus-gene-0.6-mRNA-1	3.74e-36	PF00626.26	Gelsolin	Domain	4.3e-13	1	CL0092	Homologous Superfamily	ADF-H/Gelsolin-like_dom_sf	IPR029006
					contig_41881_pilon_pilon		0.0671	41.9726	27581	27808	0.0959	0.329
	Membrane organisers	CD63 antigen	CD63 antigen	P08962	contig_29824_pilon_pilon	CD63 antigen	2.14e-07	56.225	32992	32540	0.5168	0.252			PF00335.24	Tetraspanin	Family	0.0057	0	CL0347
	Membrane organisers	Flotillin-1	FLOT1	O75955	contig_14929_pilon_pilon	FLOT1	2.13e-35	144.436	34275	34541	0.2084	0.787	snap_masked-contig_14929_pilon_pilon-processed-gene-0.10-mRNA-1	1.75e-115	PF01145.29	Band_7	Family	5e-10	1	CL0433	Family Domain	Flotillin family Band_7	IPR027705 IPR001107
					contig_14929_pilon_pilon		3.38e-21	101.679	38381	38626	0.192	0.598
					contig_14929_pilon_pilon		6.08e-14	79.337	45465	45686	0.1733	0.473
	Membrane organisers	Flotillin-2	FLOT2	Q14254	contig_26764_pilon_pilon	FLOT2	2.19e-28	123.25	107544	107341	0.1589	0.868	maker-contig_26764_pilon_pilon-augustus-gene-0.5-mRNA-1	1.54e-142	PF01145.29	Band_7	Family	1.2e-15	1	CL0433	Family Domain Domain	Flotillin family Band_7 Flotillin_C	IPR027705 IPR001107 IPR031905
					contig_26764_pilon_pilon		2.13e-21	102.449	101779	101420	0.2593	0.475
					contig_26764_pilon_pilon		5.17e-14	79.337	116943	116776	0.1308	0.661
					contig_26764_pilon_pilon		1.34e-08	62.3882	105681	105517	0.1285	0.527
	SNAREs	Syntaxin-1A	STX1A	Q16623	contig_32151_pilon_pilon	STX1A	4.34e-19	50.0618	47988	47878	0.1285	0.541			PF00804.29	Syntaxin	Domain	5.7e-09	1	CL0445	Domain Homologous Superfamily	Syntaxin, N-terminal domain SNARE	IPR006011 IPR010989
					contig_32151_pilon_pilon		4.34e-19	41.5874	48324	48223	0.1181	0.588
					contig_32151_pilon_pilon		4.34e-19	33.4982	48188	48117	0.0833	0.667
					contig_32151_pilon_pilon		4.34e-19	31.187	48085	48008	0.0903	0.577
	SNAREs	Syntaxin-5	STX5	Q13190	contig_36236_pilon_pilon	STX5	1.46e-11	70.8626	5663	5427	0.2225	0.43
	SNAREs	Synaptobrevin homolog YKT6	YKT6	O15498	contig_27721_pilon_pilon	YKT6	2.66e-06	51.9878	421192	421299	0.1818	0.583			PF13774.10	Longin	Domain	9.6e-06	0	CL0431	Domain Homologous Superfamily	Longin domain Longin-like domain superfamily	IPR010908 IPR011012
	SNAREs	Synaptotagmin-1	SYT1	P21579	contig_31965_pilon_pilon	SYT1	1.4e-19	96.6709	24566	24778	0.1682	0.634			PF00168.34	C2	Domain	5.2e-22	1	CL0154	Domain Domain	C2 domain Synaptotagmin	IPR000008 IPR001565
					contig_31965_pilon_pilon		1.34e-12	75.0998	17608	17724	0.0924	0.897
	SNAREs	Vesicle-associated membrane protein 3	VAMP3	Q15836	contig_14902_pilon_pilon	VAMP3	4.34e-14	70.4774	10096	9950	0.49	0.694
·	SNAREs	Vesicle-associated membrane protein 7	VAMP7	P51809
	RNA sorting and transport	Heterogeneous nuclear ribonucleoproteins A2/B1	hnRNPA2B1	P22626	contig_22570_pilon_pilon	hnRNPA2B1	1.69e-52	191.815	2326	2850	0.4958	0.503	snap_masked-contig_22570_pilon_pilon-processed-gene-0.3-mRNA-1	6.73e-59	PF00076.26	RRM_1	Domain	2.6e-17	1	CL0221	Domain Homologous Superfamily Homologous Superfamily	RRM_dom RBD_domain_sf Nucleotide-bd_a/b_plait_sf	IPR000504 IPR035979 IPR012677
	RNA sorting and transport	Nuclease-sensitive element-binding protein 1	NSEP1	P67809	contig_46250_pilon_pilon	NSEP1	1.83e-30	126.716	65761	65471	0.2685	0.619	maker-contig_46250_pilon_pilon-snap-gene-0.12-mRNA-1	3.36e-38	PF00313.26	CSD	Domain	8.7e-19	1	CL0021	Family Domain Domain	Cold shock, CspA Cold-shock protein, DNA-binding Cold shock domain	IPR012156 IPR002059 IPR011129
	RNA sorting and transport	Heterogeneous nuclear ribonucleoprotein Q	hnRNPQ	Q7TMK9	contig_27310_pilon_pilon	hnRNPQ	1.46e-51	197.593	125790	126428	0.3515	0.439			PF00076.26	RRM_1	Domain	2.6e-12	1	CL0221	Domain Homologous Superfamily Homologous Superfamily	RRM_dom RBD_domain_sf Nucleotide-bd_a/b_plait_sf	IPR000504 IPR035979 IPR012677
	RNA sorting and transport	Protein argonaute-2	Ago2	Q9UKV8	contig_21259_pilon_pilon	Ago2	1.48e-53	208.379	319407	319766	0.1397	0.792	maker-contig_21259_pilon_pilon-augustus-gene-0.43-mRNA-1	0	PF16486.9 PF08699.14 PF02170.26 PF02171.21	ArgoN ArgoL1 PAZ Piwi	Domain Domain Domain Family	4.40E-14 7.50E-22 2.70E-30 2.00E-111	1	No_clan No_clan CL0010 CL0219	Domain Domain Domain Domain Domain	PAZ domain Argonaute, linker 1 domain Piwi domain Argonaute-like, PIWI domain Protein argonaute, N-terminal	IPR003100 IPR014811 IPR003165 IPR045246 IPR032474
					contig_21259_pilon_pilon		9.59e-45	181.03	328456	328740	0.1106	0.874
					contig_21259_pilon_pilon		2.7e-37	157.532	318892	319164	0.1059	0.802
					contig_21259_pilon_pilon		1.12e-30	136.346	329419	329679	0.1013	0.747
					contig_21259_pilon_pilon		4.75e-29	130.954	322998	323222	0.0873	0.787
					contig_21259_pilon_pilon		5.64e-28	127.487	327473	327700	0.0885	0.776
					contig_21259_pilon_pilon		1.42e-26	122.865	317557	317883	0.1257	0.55
	RNA sorting and transport	Major vault protein	MVP	Q14764	contig_446_pilon_pilon	MVP	5.28e-54	210.305	199782	199282	0.1892	0.595	maker-contig_446_pilon_pilon-snap-gene-0.8-mRNA-1	1.81e-116	PF11978.12	MVP_shoulder	Domain	5.4e-32	1	CL0433	Family Domain Domain Domain Domain	Major vault protein Major vault protein repeat domain 4 Major vault protein repeat domain Major vault protein, shoulder domain Major vault protein repeat domain 3	IPR039059 IPR041136 IPR041139 IPR021870 IPR040989
	Other vault complex proteins	Protein mono-ADP-ribosyltransferase PARP4	PARP4	Q9UKK3	contig_23966_pilon_pilon	PARP4	2.75e-05	54.6842	2341	2577	0.0481	0.388			PF00644.24	PARP	Family	3.4e-34	1	CL0084	Domain	Poly(ADP-ribose) polymerase, catalytic domain	IPR012317
·	Other vault complex proteins	Telomerase protein component 1	TEP1	Q99973

## Sheet: B
	Neodermata EV biogenesis protein queries
	Description: Information about Sparicotyle chrysophrii genome dataset interrogation with query sequences belonging to diverse Neodermata species.
	Identified protein
·	Unidentified protein
						Genome dataset
	Machinery	Protein names	Gene Names	Platyhelminth species	GenBank ID	Sparicotyle ID	E-value_G	Bit Score_G	Hit start	Hit end	Query coverage_G	Pairwise identity (%) _G
	ESCRT-0	Hepatocyte growth factor-regulated tyrosine kinase substrate	HGS	Schistosoma mansoni	XP_018654595.1	contig_34467_pilon_pilon	6.38e-33	139.813	51178	50795	0.1957	0.508
						contig_34467_pilon_pilon	2.99e-19	97.4413	14547	14326	0.1329	0.595
						contig_34467_pilon_pilon	1.37e-12	76.2554	11389	11204	0.1113	0.645
						contig_34467_pilon_pilon	3.42e-10	68.1662	48176	48051	0.0754	0.643
	ESCRT-0	Signal transducing adapter molecule 1	STAM1	Schistosoma japonicum	KAH8857196.1	contig_36188_pilon_pilon	3.56e-19	97.0561	13655	13239	0.2044	0.353
·	ESCRT-0	Signal transducing adapter molecule 2	STAM2
	ESCRT-0	STAM-binding protein	STAMBP	Clonorchis sinensis	GAA40337.2	contig_27184_pilon_pilon	2.92e-63	224.942	26015	25437	0.4741	0.557
						contig_27184_pilon_pilon	1.37e-15	83.9593	35628	35317	0.2568	0.375
	ESCRT-I	Tumor susceptibility gene 101 protein	TSG101	Schistosoma japonicum	KAH8863039.1	contig_42126_pilon_pilon	2.73e-18	92.0485	19249	18995	0.1853	0.471
						contig_42126_pilon_pilon	2.73e-18	23.483	19314	19258	0.0451	0.421
	ESCRT-I	Vacuolar protein sorting-associated protein 28 homolog	VPS28	Schistosoma japonicum	CAX70157.1	contig_789_pilon_pilon	5.35e-35	121.324	570	1025	0.6	0.497
						contig_789_pilon_pilon	5.35e-35	39.6614	1126	1209	0.1333	0.536
						contig_789_pilon_pilon	5.35e-35	29.6462	1037	1117	0.1286	0.407
·	ESCRT-I	Vacuolar protein sorting-associated protein 37A	VPS37a
·	ESCRT-I	Vacuolar protein sorting-associated protein 37B	VPS37b
·	ESCRT-I	Vacuolar protein sorting-associated protein 37C	VPS37c
·	ESCRT-I	Vacuolar protein sorting-associated protein 37D	VPS37d
·	ESCRT-I	Multivesicular body subunit 12A	MVB12a
	ESCRT-I	Multivesicular body subunit 12B	MVB12b	Fasciola gigantica	TPP59020.1	contig_6077_pilon_pilon	1.66e-40	153.295	50808	50071	0.9533	0.353
	ESCRT-II	Vacuolar-sorting protein SNF8	VPS SNF8	Paragonimus westermani	KAA3674109.1	contig_29090_pilon_pilon	2.22e-40	146.747	45311	45646	0.9417	0.611
	ESCRT-II	Vacuolar protein-sorting-associated protein 25	VPS25	Schistosoma haematobium	KAH9594260.1	contig_12702_pilon_pilon	2.07e-74	246.899	203	778	0.9944	0.599
	ESCRT-II	Vacuolar protein-sorting-associated protein 36	VPS36
	ESCRT-III	Charged multivesicular body protein 1a	CHMP1a
	ESCRT-III	Charged multivesicular body protein 1b	CHMP1b	Fasciolopsis buski	KAA0191123.1	contig_17165_pilon_pilon	2.4e-47	139.043	486	875	0.6736	0.592
						contig_17165_pilon_pilon	2.4e-47	72.4034	892	1104	0.342	0.563
	ESCRT-III	Charged multivesicular body protein 2a	CHMP2a	Schistosoma japonicum	KAH8859125.1	contig_46765_pilon_pilon	3.14e-23	102.449	85742	85497	0.346	0.622
						contig_46765_pilon_pilon	1.08e-15	80.4925	88255	88010	0.3502	0.482
	ESCRT-III	Charged multivesicular body protein 2b	CHMP2b
	ESCRT-III	Charged multivesicular body protein 3	CHMP3	Clonorchis sinensis	GAA29015.1	scaffold_40629_pilon_pilon	2.04e-20	93.9745	87287	86958	0.4846	0.473
·	ESCRT-III	Charged multivesicular body protein 4a	CHMP4a
	ESCRT-III	Charged multivesicular body protein 4b	CHMP4b
·	ESCRT-III	Charged multivesicular body protein 4c	CHMP4c
	ESCRT-III	Charged multivesicular body protein 5	CHMP5	Schistosoma haematobium	KAH9587654.1	scaffold_25293_pilon_pilon	9.15e-34	132.494	181842	181423	0.5759	0.564
						scaffold_25293_pilon_pilon	9.34e-13		173793	173518	37.95%	41.3%
	ESCRT-III	Charged multivesicular body protein 6	CHMP6
	ESCRT-III	IST1 homolog	IST1
	ESCRT-related components	Vacuolar protein sorting-associated protein 4A	VPS4a
	ESCRT-related components	Vacuolar protein sorting-associated protein 4B	VPS4b
	ESCRT-related components	Vacuolar protein sorting-associated protein VTA1 homolog	VTA1	Paragonimus heterotremus	KAF5397449.1	contig_31505_pilon_pilon	8.08e-25	69.3218	10737	10522	0.2637	0.458
						contig_31505_pilon_pilon	8.08e-25	54.6842	10387	10286	0.1245	0.647
						contig_31505_pilon_pilon	8.08e-25	26.5646	10493	10413	0.0989	0.333
						contig_31505_pilon_pilon	8.08e-25		10853	10749	12.82%	31.4%
	ESCRT-related components	Programmed cell death 6-interacting protein	PDCD6IP/ALIX	Echinococcus granulosus	XP_024355580.1	contig_19379_pilon_pilon	0.00141	46.9802	26064	26357	0.1694	0.304
	ESCRT-related components	Lipopolysaccharide-induced tumor necrosis factor-alpha factor	LITAF	Paragonimus heterotremus	KAF5400212.1	contig_51_pilon_pilon	3.37e-11	65.0846	41399	41142	0.5276	0.43
	Non-canonical ESCRT-associated	Syndecan-1	SDC1	Schistosoma mansoni	XP_018649156.1	contig_26699_pilon_pilon	1.7e-11	72.0182	8375	8527	0.1099	0.588
						contig_26699_pilon_pilon	4.99e-10	67.3958	146835	146942	0.0797	0.838
	Non-canonical ESCRT-associated	Syntenin-1	SDCBP	Schistosoma japonicum	KAH8873831.1	contig_29410_pilon_pilon	6.56e-05	48.9062	15296	15466	0.2148	0.431
						contig_29410_pilon_pilon	0.00648	42.743	18462	18626	0.2037	0.418
	Non-canonical ESCRT-associated	Ras-related protein Ral-A	Ral-A	Schistosoma japonicum	KAH8870468.1	contig_24824_pilon_pilon	8.49e-26	108.227	2170	1673	0.7938	0.355
	Non-canonical ESCRT-associated	ADP-ribosylation factor 6	ARF6	Schistosoma japonicum	KAH8876853.1	contig_4105_pilon_pilon	8.52e-71	236.498	816	403	0.7288	0.812
	Non-canonical ESCRT-associated	Phospholipase D2	PLD2	Echinococcus granulosus	XP_024349679.1	contig_14514_pilon_pilon	8.28e-16	88.9669	95359	95063	0.059	0.515
						contig_14514_pilon_pilon	2.62e-15	87.4261	101152	100907	0.055	0.524
						contig_14514_pilon_pilon	3.3e-14	83.9593	296761	296615	0.0329	0.633
						contig_14514_pilon_pilon	1.51e-13	81.6481	350088	349894	0.0423	0.569
						contig_14514_pilon_pilon	2.24e-09	67.781	160840	160706	0.0302	0.6
·	Lipid-modifying	Sphingomyelin phosphodiesterase1	SMPD1
	Lipid-modifying	Sphingomyelin phosphodiesterase 2	SMPD2
·	Lipid-modifying	Sphingomyelin phosphodiesterase 3	SMPD3
·	Lipid-modifying	Acid sphingomyelinase-like phosphodiesterase 3a	SMPDL3a
·	Lipid-modifying	Acid sphingomyelinase-like phosphodiesterase 3b	SMPDL3b
	Lipid-modifying	Phosphatidylcholine:ceramide cholinephosphotransferase 2	SMS2	Fasciola hepatica	THD19276.1	contig_37001_pilon_pilon	2.81e-105	348.977	134252	133437	0.5773	0.632
	Lipid-modifying	Sphingosine kinase 2	SPHK2	Schistosoma haematobium	XP_012800832.2	contig_20748_pilon_pilon	1.57e-11	72.7886	36569	36336	0.1439	0.41
·	Lipid-modifying	Sphingosine 1-phosphate receptor 1	S1PR1
·	Lipid-modifying	Sphingosine 1-phosphate receptor 3	S1PR3
·	Lipid-modifying	Phospholipase A2	PLA2
·	Lipid-modifying	Putative phospholipase B-like 2	PLB-like 2
	Lipid-modifying	Leukotriene A-4 hydrolase	LTA4H
	Lipid-modifying	Diacylglycerol kinase alpha	DGKa
	Lipid-modifying	Diacylglycerol kinase delta	DGKd
	Lipid transport	Phospholipid-transporting ATPase ABCA1	ABCA1
	Lipid transport	Phospholipid-transporting ATPase ABCA3	ABCA3
	Lipid transport	Phospholipid scramblase 2	PLSCR2	Schistosoma japonicum	KAH8871350.1	contig_48054_pilon_pilon	5.56e-12	69.707	18450	18644	0.2692	0.508
	Lipid transport	Phospholipid scramblase 3	PLSCR3	Schistosoma japonicum	CAX74602.1	contig_48054_pilon_pilon	5.82e-12	70.8626	18450	18644	0.2716	0.523
	Lipid transport	Oxysterol-binding protein 1	OSBP1	Schistosoma bovis	RTG87917.1	contig_5461_pilon_pilon	2.81e-49	197.208	5146	5466	0.1039	0.766
						contig_5461_pilon_pilon	3.17e-35	151.754	3303	3554	0.0816	0.857
	Lipid transport	NPC intracellular cholesterol transporter 1	NPC1
	Lipid transport	NPC intracellular cholesterol transporter 2	NPC2	Clonorchis sinensis	GAA53218.1	contig_33849_pilon_pilon	4.55e-10	61.6178	317082	316882	0.4085	0.418
	Signalling	ADP-ribosylation factor 1	ARF1	Schistosoma haematobium	KAH9595385.1	contig_28559_pilon_pilon	6.22e-77	172.94	111249	110977	0.5028	0.879
						contig_28559_pilon_pilon	6.22e-77	137.502	110965	110690	0.5083	0.717
	Signalling	Rho-associated protein kinase	ROCK1	Fasciolopsis buski	KAA0188071.1	contig_33872_pilon_pilon	6.42e-65	243.432	131855	132310	0.1757	0.732
						contig_33872_pilon_pilon	2.08e-35	89.3521	131511	131714	0.0763	0.603
						contig_33872_pilon_pilon	2.08e-35	85.1149	131293	131475	0.0705	0.557
						contig_33872_pilon_pilon	2.48e-11	73.1738	140428	140622	0.0763	0.5
	Signalling	Rho-associated protein kinase 2	ROCK2	Schistosoma japonicum	KAH8867653.1	contig_29357_pilon_pilon	1.24e-50	182.956	146138	146545	0.4943	0.669
						contig_29357_pilon_pilon	5.76e-28	117.472	144869	145138	0.3321	0.578
	Signalling	Protein diaphanous homolog 3	DIAPH3
	Signalling	Myosin light chain kinase 3	MYLK3	Paragonimus heterotremus	KAF5404994.1	contig_5463_pilon_pilon	0	632.869	265042	263957	1	0.845
						contig_5463_pilon_pilon	1.10e-177	551977	299058	298027	95.82%	72.4%
	Signalling	Mitogen-activated protein kinase 3	MAPK3	Fasciola hepatica	THD22463.1	contig_26415_pilon_pilon	2.06e-35	142.51	2295	1828	0.372	0.488
·	Signalling	Arrestin domain-containing protein 1	ARRDC1
	Cytoskeleton remodelling	Calpain-1 catalytic subunit	CAPN1
	Cytoskeleton remodelling	Gelsolin	GELS	Echinococcus multilocularis	CDS41197.1	contig_41881_pilon_pilon	1.5e-10	68.1662	27554	27772	0.191	0.466
	Membrane organisers	CD63 antigen	CD63 antigen	Clonorchis sinensis	KAG5446472.1	contig_29824_pilon_pilon	2.09e-21	71.2478	33363	33208	0.1835	0.654
						contig_29824_pilon_pilon	2.09e-21	54.299	33194	32976	0.2626	0.356
						contig_29824_pilon_pilon	1.29e-19	93.2041	32986	32495	0.5468	0.315
	Membrane organisers	Flotillin-1	FLOT1
	Membrane organisers	Flotillin-2	FLOT2
	SNAREs	Syntaxin-1A	STX1A	Echinococcus granulosus	CDS19947.1	contig_32151_pilon_pilon	1.4e-42	82.4185	47988	47854	0.2647	0.822
						contig_32151_pilon_pilon	1.4e-42	61.2326	48324	48223	0.2	0.824
						contig_32151_pilon_pilon	1.4e-42	48.521	48130	48008	0.2235	0.634
						contig_32151_pilon_pilon	1.4e-42	43.5134	48433	48347	0.1706	0.655
	SNAREs	Syntaxin-5	STX5	Fasciola gigantica	TPP55963.1	contig_36236_pilon_pilon	1.49e-17	86.6557	5957	5427	0.702	0.365
	SNAREs	Synaptobrevin homolog YKT6	YKT6	Paragonimus westermani	KAA3673281.1	contig_27721_pilon_pilon	9.34e-10	61.6178	421138	421338	0.3702	0.403
	SNAREs	Synaptotagmin-1	SYT1	Schistosoma japonicum	KAH8862715.1	contig_31965_pilon_pilon	3.2e-28	122.094	24614	24793	0.1511	0.933
						contig_31965_pilon_pilon	1.34e-25	114.39	10245	10439	0.1637	0.831
						contig_31965_pilon_pilon	1.43e-14	80.8777	17608	17724	0.0982	0.974
						contig_31965_pilon_pilon	9.88e-06	531434	21302	21418	9.82%	94.9%
	SNAREs	Vesicle-associated membrane protein 3	VAMP3	Schistosoma japonicum	KAH8855722.1	contig_14902_pilon_pilon	5.71e-14	74.3294	10066	9950	0.1902	0.923
·	SNAREs	Vesicle-associated membrane protein 7	VAMP7
	RNA sorting and transport	Heterogeneous nuclear ribonucleoproteins A2/B1	hnRNPA2B1
	RNA sorting and transport	Nuclease-sensitive element-binding protein 1	NSEP1	Clonorchis sinensis	KAG5448067.1	contig_46250_pilon_pilon	5.46e-26	116.701	65761	65468	0.1964	0.684
	RNA sorting and transport	Heterogeneous nuclear ribonucleoprotein Q	hnRNPQ	Opisthorchis viverrini	OON14851.1	contig_27310_pilon_pilon	7.42e-90	297.36	125718	126413	0.754	0.631
	RNA sorting and transport	Protein argonaute-2	Ago2
	RNA sorting and transport	Major vault protein	MVP	Schistosoma bovis	RTG81572.1	contig_446_pilon_pilon	1.06e-60	228.794	199779	199270	0.2158	0.655
						contig_446_pilon_pilon	1.94e-22	108997	207229	206990	10.22%	58.8%
						contig_446_pilon_pilon	6.97e-19	974413	191631	191404	9.32%	61.8%
						contig_446_pilon_pilon	2.87e-10	693218	212278	212066	9.07%	46.5%
	Other vault complex proteins	Protein mono-ADP-ribosyltransferase PARP4	PARP4	Schistosoma mansoni	XP_018647094.1	contig_23966_pilon_pilon	4.92e-28	124.405	2317	2565	0.153	0.699
·	Other vault complex proteins	Telomerase protein component 1	TEP1
