# Supplementary material for: An inside out journey: biogenesis, ultrastructure and proteomic characterisation of the ectoparasitic flatworm Sparicotyle chrysophrii extracellular vesicles
Source: Parasit Vectors. 2024 Apr 3;17:175. doi: 10.1186/s13071-024-06257-x (PMC10993521; doi:10.1186/s13071-024-06257-x)
Supplement: Supplementary file 2 — Additional file 2: Dataset S2. Spreadsheet containing information from the nanoparticle tracking analysis about the excretory/secretory products nanoparticle concentration according to size at each sampling point (24 h: tab A, 48 h: tab B and 72 h: tab C). [file 13071_2024_6257_MOESM2_ESM.xlsx]

## Sheet: A
Description: Nanoparticle concentration of excretory/secretory products of Sparicotyle chrysophrii according to size at 24 hours of in vitro maintenance.
	Videos recording 1	Videos recording 2	Videos recording 3	Videos recording 4	Videos recording 5	Videos recording 6	Videos recording 7	Videos recording 8	Videos recording 9	Videos recording 10
Bin centre (nm)	Concentration (particles · mL-1)	Concentration (particles · mL-1)	Concentration (particles · mL-1)	Concentration (particles · mL-1)	Concentration (particles · mL-1)	Concentration (particles · mL-1)	Concentration (particles · mL-1)	Concentration (particles · mL-1)	Concentration (particles · mL-1)	Concentration (particles · mL-1)	Concentration average	Standard Error
0.5	0	0	0	0	0	0	0	0	0	0	0	0
1.5	0	0	0	0	0	0	0	0	0	0	0	0
2.5	0	0	0	0	0	0	0	0	0	0	0	0
3.5	0	0	0	0	0	0	0	0	0	0	0	0
4.5	0	0	0	0	0	0	0	0	0	0	0	0
5.5	0	0	0	0	0	0	0	0	0	0	0	0
6.5	0	0	0	0	0	0	0	0	0	0	0	0
7.5	0	0	0	0	0	0	0	0	0	0	0	0
8.5	0	0	0	0	0	0	0	0	0	0	0	0
9.5	0	0	0	0	0	0	0	0	0	0	0	0
10.5	0	0	0	0	0	0	0	0	0	0	0	0
11.5	0	0	0	0	0	0	0	0	0	0	0	0
12.5	0	0	0	0	0	0	0	0	0	0	0	0
13.5	0	0	0	0	0	0	0	0	0	0	0	0
14.5	0	0	0	0	0	0	0	0	0	0	0	0
15.5	0	0	0	0	0	0	0	0	0	0	0	0
16.5	0	0	0	0	0	0	0	0	0	0	0	0
17.5	0	0	0	0	0	0	0	0	0	0	0	0
18.5	0	0	0	0	0	0	0	0	0	0	0	0
19.5	0	0	0	0	0	0	0	0	0	0	0	0
20.5	0	0	0	0	0	0	0	0	0	0	0	0
21.5	0	0	0	0	0	0	0	0	0	0	0	0
22.5	0	0	0	0	0	0	0	0	0	0	0	0
23.5	0	0	0	0	0	0	0	0	0	0	0	0
24.5	0	0	0	0	0	0	0	0	0	0	0	0
25.5	0	0	0	0	0	0	0	0	0	0	0	0
26.5	0	0	0	0	0	0	0	0	0	0	0	0
27.5	0	0	0	0	0	0	0	0	0	0	0	0
28.5	0	0	0	0	0	0	0	0	0	0	0	0
29.5	0	0	0	0	0	0	0	0	0	0	0	0
30.5	0	0	0	0	0	0	0	0	0	0	0	0
31.5	0	0	0	0	0	0	0	0	0	0	0	0
32.5	0	0	0	0	0	0	0	0	0	0	0	0
33.5	0	0	0	0	0	0	0	0	0	0	0	0
34.5	0	0	0	0	0	0	0	0	0	0	0	0
35.5	0	0	0	0	0	0	0	0	0	0	0	0
36.5	0	0	0	0	0	0	0	0	0	0	0	0
37.5	0	0	0	0	0	0	0	0	0	0	0	0
38.5	0	0	0	0	0	2	0	0	0	0	0	0
39.5	0	0	0	0	0	4	0	0	0	0	0	0
40.5	0	0	0	0	0	8	0	0	0	0	0	0
41.5	0	0	0	0	0	15	0	0	0	0	2	2
42.5	0	0	0	0	0	29	0	0	0	0	3	3
43.5	0	0	0	0	0	53	0	0	0	0	5	5
44.5	0	0	0	0	0	95	0	0	0	0	10	9
45.5	1	0	0	0	0	165	0	0	0	0	17	16
46.5	3	0	0	2	0	279	0	0	0	0	28	28
47.5	6	0	0	4	0	458	0	0	0	0	47	46
48.5	11	0	0	8	0	734	0	0	0	0	75	73
49.5	22	0	0	17	0	1149	0	0	0	0	119	114
50.5	40	0	1	36	0	1758	0	2	0	0	184	175
51.5	73	0	4	70	0	2632	0	4	0	0	278	262
52.5	128	0	9	134	1	3863	0	9	0	2	415	384
53.5	218	0	20	247	2	5562	0	22	0	5	608	551
54.5	361	0	43	439	4	7862	0	49	0	13	877	778
55.5	581	0	89	758	7	10924	0	106	0	32	1250	1078
56.5	912	0	180	1270	12	14932	0	220	0	72	1760	1470
57.5	1399	0	349	2068	20	20093	0	438	0	151	2452	1973
58.5	2099	0	653	3284	33	26642	0	840	0	294	3384	2607
59.5	3082	1	1179	5088	54	34829	0	1555	0	540	4633	3396
60.5	4438	3	2058	7707	86	44925	0	2778	0	934	6293	4364
61.5	6272	9	3480	11429	135	57209	1	4795	0	1529	8486	5538
62.5	8711	22	5704	16616	209	71967	3	8005	0	2377	11362	6946
63.5	11901	55	9077	23714	316	89481	8	12939	0	3522	15101	8623
64.5	16011	127	14040	33266	473	110022	17	20266	0	4988	19921	10610
65.5	21231	282	21133	45918	695	133843	36	30786	0	6776	26070	12960
66.5	27775	597	30996	62434	1007	161168	75	45404	0	8856	33831	15741
67.5	35878	1211	44354	83696	1438	192185	149	65071	0	11172	43516	19038
68.5	45803	2359	61996	110709	2028	227041	289	90713	0	13644	55458	22953
69.5	57832	4427	84748	144600	2822	265829	542	123127	0	16179	70011	27596
70.5	72275	8013	113437	186607	3880	308591	986	162884	0	18680	87535	33079
71.5	89468	14016	148850	238060	5273	355309	1742	210225	0	21058	108400	39502
72.5	109773	23732	191695	300353	7086	405907	2989	264985	0	23239	132976	46942
73.5	133583	38959	242570	374901	9420	460249	4988	326543	0	25172	161639	55447
74.5	161324	62098	301932	463093	12395	518145	8101	393825	0	26827	194774	65033
75.5	193456	96230	370077	566216	16150	579353	12818	465345	0	28198	232784	75702
76.5	230476	145165	447141	685392	20843	643583	19769	539293	0	29296	276096	87453
77.5	272924	213424	533097	821487	26658	710512	29746	613658	0	30149	325166	100314
78.5	321385	306154	627772	975034	33797	779783	43697	686364	0	30796	380478	114374
79.5	376490	428951	730869	1146150	42490	851023	62710	755412	0	31279	442537	129820
80.5	438920	587606	841993	1334474	52987	923844	87980	819012	0	31645	511846	146956
81.5	509408	787761	960682	1539117	65563	997860	120745	875679	0	31940	588876	166218
82.5	588735	1034516	1086438	1758644	80515	1072692	162205	924308	0	32209	674026	188141
83.5	677736	1332005	1218753	1991082	98158	1147976	213418	964201	0	32491	767582	213315
84.5	777286	1682986	1357132	2233965	118827	1223372	275188	995067	0	32825	869665	242294
85.5	888305	2088495	1501116	2484413	142871	1298569	347948	1016988	0	33243	980195	275517
86.5	1011739	2547583	1650293	2739233	170650	1373292	431653	1030369	0	33776	1098859	313226
87.5	1148555	3057193	1804305	2995053	202529	1447301	525702	1035869	0	34452	1225096	355421
88.5	1299720	3612173	1962855	3248457	238875	1520400	628895	1034329	0	35297	1358100	401846
89.5	1466185	4205448	2125701	3496132	280049	1592432	739428	1026707	0	36337	1496842	452010
90.5	1648860	4828314	2292656	3735001	326401	1663281	854952	1014010	0	37596	1640107	505217
91.5	1848586	5470858	2463577	3962342	378262	1732873	972673	997247	0	39099	1786552	560628
92.5	2066108	6122437	2638357	4175878	435940	1801170	1089492	977383	0	40871	1934764	617315
93.5	2302039	6772199	2816915	4373838	499708	1868171	1202182	955310	0	42938	2083330	674326
94.5	2556822	7409581	2999181	4554990	569801	1933905	1307573	931830	0	45326	2230901	730737
95.5	2830701	8024773	3185091	4718640	646407	1998430	1402739	907646	0	48065	2376249	785706
96.5	3123679	8609092	3374577	4864603	729662	2061826	1485162	883355	0	51184	2518314	838511
97.5	3435487	9155269	3567555	4993157	819645	2124193	1552865	859455	0	54714	2656234	888581
98.5	3765551	9657623	3763918	5104972	916371	2185645	1604494	836350	0	58687	2789361	935507
99.5	4112971	10112134	3963539	5201045	1019789	2246309	1639364	814358	0	63137	2917265	979050
100.5	4476503	10516426	4166258	5282614	1129779	2306314	1657446	793725	0	68098	3039716	1019131
101.5	4854549	10869661	4371889	5351082	1246151	2365793	1659318	774632	0	73608	3156668	1055814
102.5	5245159	11172380	4580216	5407952	1368649	2424879	1646081	757206	0	79706	3268223	1089280
103.5	5646049	11426300	4790998	5454757	1496944	2483697	1619250	741532	0	86434	3374596	1119802
104.5	6054622	11634088	5003975	5493010	1630646	2542364	1580638	727657	0	93841	3476084	1147708
105.5	6468009	11799131	5218869	5524163	1769307	2600989	1532231	715604	0	101981	3573028	1173353
106.5	6883116	11925311	5435392	5549571	1912422	2659666	1476083	705372	0	110917	3665785	1197087
107.5	7296687	12016800	5653257	5570476	2059445	2718472	1414211	696943	0	120725	3754702	1219237
108.5	7705368	12077882	5872177	5587986	2209789	2777473	1348524	690290	0	131499	3840099	1240082
109.5	8105781	12112794	6091876	5603075	2362842	2836714	1280759	685375	0	143352	3922257	1259843
110.5	8494604	12125608	6312092	5616584	2517973	2896224	1212446	682155	0	156424	4001411	1278682
111.5	8868641	12120133	6532584	5629221	2674545	2956015	1144887	680586	0	170890	4077750	1296693
112.5	9224901	12099850	6753130	5641578	2831924	3016082	1079153	680618	0	186965	4151420	1313916
113.5	9560662	12067860	6973532	5654135	2989489	3076407	1016092	682202	0	204913	4222529	1330340
114.5	9873534	12026866	7193611	5667285	3146643	3136957	956347	685291	0	225060	4291159	1345918
115.5	10161500	11979163	7413208	5681338	3302822	3197687	900377	689836	0	247801	4357373	1360574
116.5	10422961	11926639	7632175	5696549	3457501	3258546	848484	695792	0	273619	4421227	1374217
117.5	10656755	11870795	7850374	5713125	3610204	3319476	800843	703114	0	303095	4482778	1386753
118.5	10862167	11812764	8067666	5731247	3760508	3380417	757524	711760	0	336929	4542098	1398088
119.5	11038926	11753344	8283901	5751085	3908047	3441313	718521	721694	0	375957	4599279	1408140
120.5	11187195	11693028	8498917	5772813	4052515	3502113	683768	732881	0	421178	4654441	1416838
121.5	11307541	11632044	8712522	5796620	4193670	3562774	653164	745291	0	473767	4707739	1424127
122.5	11400904	11570390	8924496	5822727	4331327	3623271	626589	758903	0	535106	4759371	1429967
123.5	11468555	11507877	9134575	5851396	4465364	3683595	603914	773701	0	606798	4809577	1434332
124.5	11512053	11444166	9342452	5882940	4595716	3743760	585014	789677	0	690683	4858646	1437210
125.5	11533196	11378812	9547773	5917729	4722369	3803807	569778	806835	0	788842	4906914	1438599
126.5	11533969	11311304	9750135	5956201	4845360	3863805	558119	825193	0	903579	4954766	1438509
127.5	11516502	11241103	9949088	5998864	4964768	3923856	549973	844780	0	1037385	5002632	1436963
128.5	11483018	11167682	10144144	6046299	5080709	3984096	545313	865645	0	1192867	5050977	1433995
129.5	11435794	11090561	10334781	6099162	5193329	4044697	544148	887853	0	1372627	5100295	1429662
130.5	11377121	11009338	10520455	6158189	5302798	4105869	546532	911495	1	1579093	5151089	1424045
131.5	11309268	10923722	10700618	6224193	5409305	4167857	552564	936684	2	1814295	5203851	1417260
132.5	11234457	10833554	10874731	6298059	5513048	4230946	562398	963562	3	2079575	5259033	1409468
133.5	11154839	10738827	11042281	6380753	5614232	4295453	576244	992300	6	2375259	5317020	1400877
134.5	11072471	10639700	11202808	6473309	5713062	4361731	594379	1023106	10	2700293	5378087	1391748
135.5	10989307	10536504	11355918	6576833	5809735	4430165	617149	1056224	16	3051899	5442375	1382389
136.5	10907184	10429745	11501305	6692497	5904443	4501166	644982	1091939	26	3425293	5509858	1373132
137.5	10827820	10320097	11638774	6821535	5997360	4575171	678393	1130580	44	3813517	5580329	1364313
138.5	10752809	10208392	11768255	6965240	6088651	4652639	717998	1172529	73	4207459	5653404	1356231
139.5	10683623	10095605	11889818	7124957	6178457	4734041	764523	1218219	121	4596106	5728547	1349109
140.5	10621615	9982832	12003683	7302074	6266907	4819861	818818	1268144	200	4967046	5805118	1343072
141.5	10568022	9871272	12110231	7498015	6354109	4910587	881874	1322861	329	5307214	5882451	1338131
142.5	10523972	9762195	12210003	7714227	6440153	5006706	954829	1383000	541	5603820	5959945	1334201
143.5	10490492	9656924	12303703	7952165	6525116	5108695	1038994	1449267	885	5845367	6037161	1331147
144.5	10468516	9556805	12392190	8213273	6609060	5217018	1135859	1522455	1441	6022622	6113924	1328838
145.5	10458891	9463186	12476467	8498961	6692037	5332115	1247112	1603449	2333	6129417	6190397	1327218
146.5	10462388	9377392	12557673	8810575	6774095	5454392	1374648	1693235	3752	6163167	6267132	1326353
147.5	10479707	9300709	12637063	9149366	6855276	5584217	1520580	1792909	5988	6125029	6345084	1326456
148.5	10511487	9234364	12715990	9516448	6935629	5721908	1687236	1903687	9481	6019692	6425592	1327874
149.5	10558312	9179514	12795886	9912753	7015206	5867722	1877164	2026909	14875	5854836	6510318	1331044
150.5	10620719	9137233	12878239	10338977	7094076	6021846	2093106	2164052	23110	5640360	6601172	1336432
151.5	10699201	9108507	12964573	10795525	7172322	6184389	2337981	2316730	35525	5387483	6700224	1344453
152.5	10794218	9094224	13056426	11282452	7250051	6355367	2614836	2486704	53992	5107848	6809612	1355417
153.5	10906196	9095173	13155326	11799392	7327397	6534698	2926792	2675877	81069	4812728	6931465	1369476
154.5	11035533	9112038	13262774	12345502	7404527	6722188	3276958	2886295	120181	4512397	7067839	1386608
155.5	11182605	9145399	13380222	12919396	7481641	6917528	3668331	3120134	175790	4215712	7220676	1406614
156.5	11347765	9195730	13509057	13519090	7558981	7120284	4103670	3379690	253561	3929895	7391772	1429134
157.5	11531350	9263398	13650581	14141961	7636828	7329896	4585348	3667353	360477	3660498	7582769	1453672
158.5	11733677	9348659	13805995	14784711	7715506	7545672	5115186	3985573	504882	3411502	7795137	1479631
159.5	11955051	9451663	13976386	15443356	7795385	7766795	5694270	4336822	696396	3185514	8030164	1506338
160.5	12195759	9572448	14162708	16113238	7876880	7992323	6322762	4723538	945687	2984007	8288935	1533090
161.5	12456076	9710943	14365770	16789056	7960450	8221203	6999716	5148059	1264056	2807584	8572291	1559195
162.5	12736259	9866968	14586220	17464932	8046595	8452282	7722906	5612547	1662838	2656227	8880777	1584025
163.5	13036552	10040237	14824532	18134500	8135862	8684323	8488685	6118901	2152629	2529518	9214574	1607074
164.5	13357179	10230359	15080992	18791025	8228832	8916029	9291886	6668659	2742385	2426837	9573418	1628017
165.5	13698343	10436849	15355684	19427547	8326125	9146070	10125783	7262893	3438473	2347512	9956528	1646763
166.5	14060221	10659133	15648478	20037045	8428394	9373104	10982124	7902099	4243764	2290950	10362531	1663482
167.5	14442961	10896563	15959017	20612616	8536321	9595816	11851238	8586096	5156880	2256726	10789423	1678608
168.5	14846672	11148433	16286710	21147658	8650611	9812942	12722228	9313920	6171696	2244663	11234553	1692792
169.5	15271417	11413996	16630722	21636056	8771991	10023306	13583249	10083736	7277188	2254888	11694655	1706812
170.5	15717200	11692490	16989966	22072354	8901204	10225847	14421854	10892768	8457652	2287876	12165921	1721446
171.5	16183958	11983162	17363109	22451908	9039000	10419650	15225396	11737251	9693320	2344485	12644124	1737332
172.5	16671541	12285299	17748566	22771014	9186137	10603967	15981473	12612413	10961308	2425988	13124771	1754831
173.5	17179694	12598251	18144514	23027000	9343369	10778239	16678378	13512492	12236813	2534097	13603285	1773936
174.5	17708042	12921471	18548899	23218283	9511443	10942112	17305535	14430788	13494445	2670981	14075200	1794243
175.5	18256061	13254535	18959458	23344389	9691094	11095444	17853890	15359753	14709571	2839282	14536348	1814989
176.5	18823058	13597176	19373744	23405929	9883034	11238308	18316238	16291118	15859541	3042114	14983026	1835145
177.5	19408138	13949301	19789149	23404544	10087943	11370990	18687459	17216051	16924705	3283057	15412134	1853546
178.5	20010180	14311016	20202950	23342816	10306469	11493979	18964654	18125349	17889153	3566129	15821269	1869026
179.5	20627803	14682636	20612337	23224155	10539208	11607953	19147182	19009641	18741145	3895733	16208779	1880539
180.5	21259338	15064694	21014467	23052664	10786704	11713760	19236585	19859609	19473237	4276579	16573764	1887246
181.5	21902795	15457939	21406506	22832997	11049432	11812398	19236430	20666214	20082133	4713561	16916040	1888578
182.5	22555836	15863331	21785676	22570210	11327789	11904988	19152070	21420911	20568315	5211598	17236072	1884263
183.5	23215749	16282023	22149305	22269617	11622081	11992746	18990350	22115848	20935518	5775430	17534867	1874335
184.5	23879425	16715342	22494876	21936649	11932514	12076961	18759273	22744043	21190112	6409352	17813855	1859127
185.5	24543347	17164761	22820063	21576731	12259175	12158962	18467659	23299533	21340446	7116919	18074760	1839268
186.5	25203578	17631856	23122778	21195170	12602025	12240096	18124803	23777485	21396210	7900596	18319460	1815673
187.5	25855768	18118271	23401197	20797066	12960879	12321701	17740161	24174267	21367855	8761390	18549856	1789536
188.5	26495163	18625665	23653789	20387236	13335400	12405084	17323069	24487488	21266080	9698472	18767745	1762319
189.5	27116637	19155657	23879336	19970161	13725081	12491500	16882503	24715994	21101420	10708811	18974710	1735730
190.5	27714730	19709766	24076937	19549945	14129234	12582131	16426896	24859837	20883920	11786862	19172026	1711668
191.5	28283704	20289346	24246018	19130300	14546982	12678076	15963997	24920204	20622902	12924331	19360586	1692128
192.5	28817618	20895515	24386318	18714529	14977251	12780327	15500778	24899333	20326814	14110053	19540854	1679063
193.5	29310410	21529076	24497884	18305540	15418758	12889769	15043391	24800398	20003143	15330017	19712838	1674193
194.5	29756005	22190443	24581045	17905850	15870016	13007158	14597153	24627390	19658392	16567550	19876100	1678803
195.5	30148425	22879556	24636389	17517613	16329329	13133121	14166570	24384984	19298094	17803682	20029776	1693560
196.5	30481915	23595799	24664735	17142641	16794794	13268146	13755374	24078404	18926858	19017681	20172635	1718407
197.5	30751071	24337916	24667102	16782437	17264312	13412574	13366589	23713290	18548445	20187744	20303148	1752553
198.5	30950981	25103930	24644669	16438223	17735598	13566599	13002595	23295569	18165852	21291801	20419582	1794579
199.5	31077349	25891073	24598749	16110974	18206196	13730263	12665212	22831336	17781399	22308396	20520095	1842626
200.5	31126623	26695722	24530744	15801448	18673501	13903451	12355770	22326743	17396829	23217574	20602841	1894614
201.5	31096107	27513348	24442125	15510217	19134781	14085894	12075191	21787903	17013393	24001727	20666069	1948464
202.5	30984058	28338488	24334388	15237692	19587204	14277168	11824055	21220799	16631947	24646327	20708213	2002278
203.5	30789756	29164740	24209039	14984156	20027875	14476696	11602670	20631219	16253025	25140502	20727968	2054460
204.5	30513556	29984787	24067558	14749780	20453863	14683748	11411130	20024688	15876916	25477422	20724345	2103789
205.5	30156900	30790457	23911386	14534647	20862246	14897451	11249363	19406426	15503730	25654464	20696707	2149435
206.5	29722316	31572812	23741905	14338771	21250139	15116793	11117180	18781309	15133459	25673160	20644784	2190925
207.5	29213369	32322291	23560423	14162111	21614746	15340633	11014306	18153845	14766019	25538942	20568668	2228082
208.5	28634592	33028875	23368166	14004588	21953385	15567709	10940415	17528154	14401302	25260718	20468790	2260942
209.5	27991392	33682305	23166269	13866090	22263538	15796655	10895148	16907967	14039204	24850306	20345887	2289660
210.5	27289926	34272322	22955776	13746485	22542877	16026017	10878132	16296618	13679653	24321788	20200959	2314419
211.5	26536964	34788940	22737634	13645629	22789303	16254265	10888992	15697054	13322631	23690825	20035224	2335358
212.5	25739737	35222730	22512698	13563367	23000973	16479818	10927359	15111846	12968190	22973971	19850069	2352517
213.5	24905780	35565110	22281732	13499541	23176325	16701064	10992870	14543203	12616459	22188038	19647012	2365814
214.5	24042770	35808631	22045414	13453988	23314100	16916379	11085166	13992993	12267647	21349532	19427662	2375046
215.5	23158372	35947229	21804347	13426546	23413352	17124157	11203894	13462761	11922048	20474177	19193688	2379917
216.5	22260095	35976457	21559057	13417047	23473465	17322828	11348689	12953755	11580032	19576545	18946797	2380081
217.5	21355159	35893648	21310008	13425321	23494150	17510882	11519173	12466951	11242039	18669795	18688712	2375195
218.5	20450382	35698038	21057608	13451190	23475448	17686897	11714937	12003074	10908572	17765505	18421165	2364973
219.5	19552088	35390810	20802216	13494466	23417722	17849554	11935528	11562632	10580185	16873596	18145880	2349239
220.5	18666033	34975075	20544149	13554948	23321645	17997664	12180431	11145931	10257471	16002332	17864568	2327964
221.5	17797352	34455779	20283694	13632416	23188183	18130177	12449056	10753106	9941047	15158381	17578919	2301299
222.5	16950532	33839551	20021109	13726622	23018577	18246206	12740713	10384146	9631545	14346918	17290592	2269584
223.5	16129398	33134494	19756636	13837289	22814318	18345029	13054594	10038910	9329600	13571765	17001203	2233353
224.5	15337124	32349930	19490502	13964101	22577121	18426104	13389757	9717155	9035833	12835542	16712317	2193322
225.5	14576246	31496113	19222926	14106698	22308898	18489071	13745101	9418552	8750848	12139831	16425428	2150368
226.5	13848704	30583932	18954122	14264664	22011725	18533751	14119350	9142703	8475218	11485336	16141951	2105497
227.5	13155881	29624602	18684308	14437525	21687816	18560146	14511035	8889162	8209483	10872038	15863200	2059809
228.5	12498651	28629379	18413701	14624736	21339489	18568431	14918474	8657446	7954137	10299338	15590378	2014457
229.5	11877437	27609282	18142525	14825675	20969140	18558944	15339764	8447048	7709633	9766183	15324563	1970596
230.5	11292263	26574865	17871012	15039635	20579208	18532176	15772762	8257451	7476375	9271183	15066693	1929340
231.5	10742816	25536012	17599399	15265815	20172153	18488756	16215086	8088135	7254717	8812702	14817559	1891709
232.5	10228493	24501785	17327935	15503316	19750427	18429433	16664105	7938584	7044968	8388946	14577799	1858584
233.5	9748460	23480311	17056874	15751130	19316450	18355061	17116945	7808297	6847393	7998026	14347895	1830664
234.5	9301695	22478713	16786479	16008138	18872590	18266578	17570492	7696787	6662214	7638017	14128170	1808431
235.5	8887036	21503073	16517020	16273104	18421142	18164991	18021410	7603590	6489618	7306997	13918798	1792133
236.5	8503218	20558445	16248772	16544672	17964315	18051354	18466156	7528260	6329757	7003082	13719803	1781771
237.5	8148909	19648878	15982014	16821362	17504213	17926751	18901008	7470378	6182760	6724453	13531073	1777114
238.5	7822738	18777474	15717029	17101574	17042824	17792279	19322099	7429544	6048736	6469370	13352367	1777718
239.5	7523322	17946462	15454098	17383588	16582015	17649034	19725451	7405378	5927780	6236189	13183332	1782960
240.5	7249287	17157278	15193504	17665568	16123523	17498091	20107028	7397517	5819981	6023365	13023514	1792082
241.5	6999281	16410655	14935526	17945566	15668947	17340497	20462783	7405609	5725430	5829461	12872375	1804232
242.5	6771993	15706715	14680438	18221537	15219751	17177255	20788713	7429307	5644223	5653143	12729308	1818507
243.5	6566159	15045060	14428510	18491343	14777259	17009318	21080924	7468265	5576472	5493185	12593649	1833990
244.5	6380572	14424855	14180001	18752773	14342659	16837577	21335689	7522126	5522308	5348465	12464702	1849777
245.5	6214084	13844915	13935163	19003553	13917003	16662858	21549514	7590515	5481889	5217956	12341745	1865008
246.5	6065612	13303768	13694238	19241371	13501213	16485915	21719203	7673026	5455407	5100729	12224048	1878880
247.5	5934138	12799727	13457456	19463895	13096084	16307430	21841920	7769216	5443088	4995944	12110890	1890659
248.5	5818706	12330947	13225033	19668792	12702289	16128006	21915241	7878589	5445203	4902843	12001565	1899695
249.5	5718425	11895469	12997171	19853761	12320391	15948171	21937216	8000583	5462068	4820748	11895400	1905420
250.5	5632465	11491264	12774062	20016552	11950840	15768378	21906406	8134560	5494051	4749051	11791763	1907355
251.5	5560054	11116269	12555877	20154998	11593989	15589004	21821920	8279791	5541569	4687212	11690068	1905111
252.5	5500473	10768411	12342776	20267038	11250100	15410353	21683444	8435445	5605098	4634753	11589789	1898388
253.5	5453055	10445635	12134901	20350752	10919346	15232662	21491254	8600573	5685165	4591247	11490459	1886973
254.5	5417177	10145919	11932381	20404381	10601826	15056101	21246218	8774101	5782353	4556319	11391678	1870739
255.5	5392262	9867289	11735325	20426358	10297568	14880779	20949784	8954817	5897294	4529638	11293111	1849641
256.5	5377767	9607833	11543829	20415333	10006537	14706748	20603962	9141367	6030670	4510909	11194496	1823713
257.5	5373183	9365709	11357973	20370194	9728643	14534007	20211290	9332246	6183202	4499870	11095632	1793065
258.5	5378030	9139151	11177820	20290090	9463746	14362509	19774784	9525800	6355640	4496287	10996386	1757876
259.5	5391853	8926480	11003420	20174445	9211666	14192163	19297890	9720225	6548754	4499946	10896684	1718396
260.5	5414216	8726105	10834805	20022976	8972182	14022841	18784419	9913576	6763318	4510650	10796509	1674937
261.5	5444700	8536530	10671995	19835699	8745046	13854384	18238478	10103777	7000084	4528208	10695890	1627871
262.5	5482899	8356357	10514994	19612935	8529982	13686605	17664399	10288635	7259765	4552437	10594901	1577634
263.5	5528416	8184293	10363793	19355313	8326692	13519293	17066660	10465867	7543002	4583149	10493648	1524716
264.5	5580858	8019149	10218371	19063764	8134860	13352223	16449815	10633120	7850332	4620145	10392264	1469673
265.5	5639837	7859849	10078692	18739514	7954159	13185155	15818419	10788007	8182145	4663214	10290899	1413120
266.5	5704966	7705428	9944707	18384069	7784249	13017841	15176954	10928144	8538643	4712120	10189712	1355747
267.5	5775854	7555033	9816359	17999198	7624783	12850030	14529773	11051186	8919789	4766599	10088860	1298318
268.5	5852106	7407931	9693574	17586913	7475408	12681471	13881034	11154875	9325255	4826349	9988492	1241682
269.5	5933325	7263504	9576272	17149440	7335770	12511919	13234658	11237081	9754360	4891026	9888735	1186778
270.5	6019103	7121248	9464359	16689194	7205513	12341134	12594279	11295854	10206019	4960236	9789694	1134636
271.5	6109030	6980774	9357732	16208744	7084281	12168892	11963220	11329460	10678677	5033527	9691434	1086370
272.5	6202684	6841803	9256277	15710782	6971718	11994981	11344464	11336431	11170254	5110387	9593978	1043143
273.5	6299640	6704160	9159872	15198088	6867474	11819208	10740641	11315601	11678099	5190233	9497302	1006123
274.5	6399462	6567773	9068384	14673492	6771198	11641401	10154022	11266137	12198939	5272414	9401322	976393
275.5	6501712	6432660	8981673	14139840	6682546	11461412	9586519	11187567	12728858	5356202	9305899	954844
276.5	6605945	6298925	8899588	13599961	6601175	11279116	9039691	11079796	13263274	5440795	9210827	942054
277.5	6711715	6166746	8821972	13056631	6526747	11094418	8514763	10943116	13796955	5525313	9115838	938180
278.5	6818573	6036369	8748657	12512545	6458928	10907249	8012639	10778204	14324043	5608807	9020601	942902
279.5	6926071	5908092	8679470	11970285	6397388	10717572	7533928	10586112	14838115	5690262	8924730	955432
280.5	7033767	5782262	8614229	11432297	6341800	10525380	7078966	10368247	15332270	5768602	8827782	974583
281.5	7141222	5659260	8552744	10900868	6291841	10330696	6647846	10126341	15799244	5842705	8729277	998891
282.5	7248007	5539491	8494818	10378111	6247188	10133574	6240443	9862413	16231559	5911418	8628702	1026737
283.5	7353705	5423378	8440248	9865945	6207525	9934102	5856445	9578730	16621696	5973570	8525534	1056469
284.5	7457909	5311351	8388824	9366089	6172534	9732395	5495379	9277754	16962286	6027993	8419251	1086484
285.5	7560233	5203840	8340329	8880055	6141901	9528598	5156635	8962089	17246331	6073547	8309356	1115300
286.5	7660308	5101272	8294540	8409143	6115313	9322887	4839499	8634433	17467415	6109138	8195395	1141593
287.5	7757787	5004062	8251229	7954447	6092457	9115461	4543167	8297521	17619923	6133746	8076980	1164222
288.5	7852344	4912610	8210162	7516850	6073022	8906548	4266774	7954071	17699251	6146454	7953808	1182254
289.5	7943681	4827300	8171102	7097042	6056696	8696396	4009406	7606743	17701981	6146462	7825681	1194966
290.5	8031526	4748498	8133804	6695519	6043168	8485275	3770126	7258089	17626034	6133120	7692516	1201851
291.5	8115635	4676552	8098024	6312604	6032129	8273475	3547979	6910516	17470772	6105945	7554363	1202624
292.5	8195793	4611789	8063511	5948452	6023268	8061299	3342015	6566260	17237054	6064634	7411408	1197216
293.5	8271816	4554524	8030013	5603068	6016276	7849065	3151289	6227354	16927241	6009085	7263973	1185766
294.5	8343547	4505053	7997278	5276323	6010843	7637102	2974879	5895615	16545133	5939395	7112517	1168612
295.5	8410861	4463662	7965049	4967969	6006662	7425744	2811889	5572632	16095871	5855871	6957621	1146277
296.5	8473663	4430629	7933074	4677652	6003429	7215331	2661454	5259760	15585773	5759019	6799978	1119443
297.5	8531885	4406225	7901098	4404931	6000838	7006204	2522745	4958120	15022137	5649541	6640372	1088930
298.5	8585486	4390717	7868871	4149291	5998590	6798704	2394975	4668611	14413018	5528314	6479658	1055671
299.5	8634454	4384375	7836143	3910157	5996389	6593166	2277394	4391914	13766973	5396376	6318734	1020672
300.5	8678798	4387471	7802671	3686909	5993942	6389920	2169299	4128507	13092811	5254899	6158523	984981
301.5	8718552	4400283	7768217	3478894	5990966	6189285	2070027	3878686	12399347	5105161	5999942	949650
302.5	8753771	4423099	7732547	3285435	5987180	5991570	1978959	3642577	11695162	4948519	5843882	915688
303.5	8784526	4456216	7695438	3105844	5982316	5797070	1895515	3420159	10988402	4786378	5691186	884023
304.5	8810908	4499943	7656674	2939428	5976113	5606061	1819159	3211284	10286602	4620161	5542633	855455
305.5	8833018	4554597	7616050	2785501	5968322	5418807	1749394	3015694	9596552	4451280	5398921	830616
306.5	8850974	4620510	7573371	2643386	5958704	5235549	1685758	2833042	8924194	4281106	5260659	809946
307.5	8864898	4698020	7528457	2512424	5947037	5056509	1627827	2662908	8274569	4110953	5128360	793668
308.5	8874924	4787469	7481140	2391978	5933111	4881888	1575212	2504817	7651796	3942050	5002438	781800
309.5	8881188	4889203	7431266	2281436	5916733	4711866	1527552	2358252	7059082	3775529	4883211	774169
310.5	8883830	5003561	7378698	2180212	5897729	4546600	1484521	2222671	6498766	3612412	4770900	770455
311.5	8882992	5130868	7323315	2087754	5875940	4386224	1445818	2097514	5972376	3453602	4665640	770233
312.5	8878813	5271429	7265013	2003541	5851229	4230852	1411169	1982215	5480713	3299880	4567486	773029
313.5	8871433	5425515	7203707	1927083	5823477	4080573	1380326	1876213	5023939	3151907	4476417	778363
314.5	8860985	5593348	7139330	1857927	5792590	3935457	1353062	1778956	4601669	3010220	4392354	785783
315.5	8847599	5775090	7071833	1795650	5758490	3795552	1329170	1689906	4213068	2875246	4315161	794891
316.5	8831398	5970821	7001188	1739867	5721125	3660887	1308467	1608547	3856944	2747303	4244655	805355
317.5	8812496	6180523	6927384	1690223	5680465	3531472	1290782	1534386	3531834	2626613	4180618	816913
318.5	8791004	6404057	6850431	1646397	5636499	3407297	1275964	1466955	3236077	2513309	4122799	829369
319.5	8767019	6641142	6770357	1608100	5589241	3288339	1263877	1405816	2967892	2407450	4070923	842586
320.5	8740632	6891328	6687211	1575073	5538727	3174558	1254397	1350557	2725428	2309029	4024694	856475
321.5	8711925	7153973	6601056	1547088	5485011	3065898	1247414	1300798	2506819	2217987	3983797	870982
322.5	8680970	7428222	6511976	1523948	5428171	2962295	1242828	1256185	2310224	2134219	3947904	886074
323.5	8647832	7712976	6420072	1505480	5368301	2863671	1240551	1216394	2133854	2057589	3916672	901729
324.5	8612564	8006877	6325458	1491541	5305518	2769938	1240502	1181131	1976000	1987936	3889747	917924
325.5	8575214	8308287	6228266	1482015	5239951	2681002	1242608	1150126	1835049	1925082	3866760	934620
326.5	8535822	8615271	6128639	1476810	5171749	2596759	1246806	1123138	1709492	1868842	3847333	951757
327.5	8494419	8925593	6026734	1475857	5101074	2517102	1253036	1099948	1597937	1819028	3831073	969243
328.5	8451031	9236710	5922720	1479114	5028099	2441918	1261244	1080364	1499103	1775456	3817576	986951
329.5	8405679	9545781	5816774	1486560	4953011	2371092	1271381	1064216	1411829	1737949	3806427	1004713
330.5	8358380	9849682	5709084	1498194	4876006	2304505	1283400	1051352	1335062	1706341	3797201	1022319
331.5	8309146	10145032	5599843	1514040	4797286	2242039	1297258	1041646	1267863	1680483	3789464	1039519
332.5	8257987	10428232	5489250	1534140	4717061	2183574	1312914	1034986	1209393	1660239	3782778	1056022
333.5	8204913	10695513	5377510	1558555	4635543	2128992	1330325	1031279	1158912	1645494	3776704	1071506
334.5	8149932	10942999	5264828	1587366	4552950	2078174	1349452	1030452	1115771	1636151	3770807	1085622
335.5	8093053	11166776	5151412	1620671	4469497	2031006	1370252	1032442	1079408	1632133	3764665	1098003
336.5	8034288	11362974	5037471	1658584	4385402	1987375	1392682	1037206	1049341	1633382	3757870	1108271
337.5	7973649	11527856	4923212	1701237	4300877	1947171	1416696	1044710	1025159	1639857	3750042	1116055
338.5	7911155	11657911	4808839	1748773	4216135	1910288	1442246	1054935	1006522	1651538	3740834	1120995
339.5	7846826	11749947	4694553	1801350	4131381	1876623	1469280	1067873	993155	1668417	3729941	1122756
340.5	7780690	11801192	4580551	1859138	4046813	1846078	1497740	1083525	984839	1690502	3717107	1121041
341.5	7712780	11809372	4467024	1922314	3962626	1818558	1527565	1101903	981412	1717808	3702136	1115601
342.5	7643136	11772799	4354156	1991064	3879004	1793974	1558687	1123026	982762	1750362	3684897	1106245
343.5	7571803	11690433	4242125	2065579	3796122	1772241	1591033	1146921	988827	1788189	3665327	1092846
344.5	7498837	11561935	4131100	2146053	3714148	1753276	1624522	1173620	999589	1831314	3643439	1075351
345.5	7424299	11387693	4021241	2232678	3633236	1737004	1659068	1203162	1015071	1879757	3619321	1053785
346.5	7348260	11168839	3912702	2325644	3553535	1723352	1694575	1235587	1035336	1933521	3593135	1028255
347.5	7270797	10907231	3805624	2425134	3475179	1712250	1730944	1270939	1060484	1992591	3565117	998948
348.5	7191996	10605421	3700141	2531317	3398292	1703635	1768063	1309262	1090646	2056923	3535570	966134
349.5	7111951	10266599	3596375	2644349	3322988	1697445	1805817	1350601	1125985	2126440	3504855	930159
350.5	7030762	9894516	3494439	2764367	3249371	1693622	1844082	1394999	1166688	2201018	3473386	891446
351.5	6948539	9493393	3394438	2891480	3177533	1692110	1882727	1442493	1212966	2280481	3441616	850488
352.5	6865395	9067814	3296462	3025768	3107554	1692857	1921615	1493120	1265043	2364593	3410022	807841
353.5	6781451	8622616	3200597	3167277	3039508	1695813	1960602	1546905	1323157	2453044	3379097	764123
354.5	6696832	8162768	3106914	3316010	2973455	1700927	1999542	1603868	1387545	2545448	3349331	720006
355.5	6611670	7693252	3015477	3471926	2909448	1708152	2038281	1664018	1458442	2641328	3321199	676214
356.5	6526097	7218955	2926342	3634930	2847531	1717441	2076663	1727352	1536066	2740118	3295149	633521
357.5	6440250	6744561	2839553	3804871	2787737	1728746	2114531	1793855	1620607	2841152	3271586	592743
358.5	6354268	6274464	2755148	3981534	2730095	1742019	2151725	1863494	1712218	2943662	3250863	554731
359.5	6268290	5812686	2673154	4164639	2674624	1757212	2188087	1936223	1810995	3046781	3233269	520354
360.5	6182455	5362820	2593594	4353833	2621336	1774274	2223460	2011974	1916967	3149543	3219025	490460
361.5	6096904	4927989	2516480	4548688	2570237	1793152	2257689	2090661	2030073	3250890	3208276	465823
362.5	6011771	4510814	2441819	4748701	2521329	1813790	2290626	2172177	2150151	3349683	3201086	447061
363.5	5927192	4113414	2369611	4953286	2474606	1836131	2322128	2256393	2276913	3444716	3197439	434546
364.5	5843297	3737404	2299851	5161778	2430058	1860110	2352058	2343157	2409933	3534731	3197238	428332
365.5	5760214	3383921	2232527	5373433	2387673	1885660	2380289	2432294	2548628	3618443	3200308	428127
366.5	5678063	3053651	2167622	5587429	2347432	1912710	2406705	2523605	2692242	3694563	3206402	433342
367.5	5596961	2746871	2105116	5802868	2309314	1941180	2431200	2616865	2839836	3761825	3215203	443177
368.5	5517016	2463491	2044984	6018781	2273296	1970986	2453681	2711828	2990281	3819019	3226336	456744
369.5	5438333	2203108	1987196	6234135	2239352	2002039	2474070	2808224	3142254	3865017	3239373	473161
370.5	5361006	1965051	1931721	6447842	2207452	2034240	2492300	2905762	3294241	3898806	3253842	491617
371.5	5285123	1748435	1878525	6658761	2177567	2067486	2508322	3004128	3444550	3919519	3269242	511408
372.5	5210763	1552211	1827569	6865717	2149664	2101666	2522102	3102992	3591328	3926459	3285047	531941
373.5	5137997	1375205	1778815	7067506	2123712	2136660	2533619	3202002	3732588	3919121	3300723	552726
374.5	5066888	1216166	1732222	7262909	2099676	2172342	2542871	3300797	3866249	3897217	3315734	573365
375.5	4997489	1073795	1687747	7450707	2077520	2208580	2549870	3398999	3990170	3860680	3329556	593533
376.5	4929844	946784	1645349	7629691	2057211	2245233	2554644	3496223	4102210	3809675	3341686	612963
377.5	4863988	833834	1604982	7798680	2038712	2282155	2557235	3592077	4200279	3744600	3351654	631441
378.5	4799949	733682	1566603	7956535	2021987	2319193	2557699	3686165	4282399	3666072	3359028	648790
379.5	4737743	645117	1530167	8102170	2007000	2356189	2556107	3778092	4346766	3574916	3363427	664867
380.5	4677378	566987	1495631	8234570	1993715	2392978	2552540	3867466	4391809	3472148	3364522	679559
381.5	4618853	498215	1462952	8352800	1982094	2429395	2547092	3953901	4416250	3358941	3362049	692782
382.5	4562159	437797	1432085	8456021	1972103	2465268	2539867	4037024	4419148	3236602	3355807	704473
383.5	4507278	384809	1402989	8543499	1963703	2500425	2530977	4116474	4399942	3106534	3345663	714596
384.5	4454181	338408	1375622	8614613	1956858	2534692	2520543	4191906	4358480	2970204	3331551	723137
385.5	4402835	297825	1349945	8668867	1951531	2567896	2508691	4262997	4295031	2829105	3313472	730104
386.5	4353194	262370	1325919	8705891	1947685	2599865	2495553	4329445	4210286	2684726	3291493	735522
387.5	4305208	231419	1303507	8725449	1945283	2630431	2481264	4390972	4105341	2538516	3265739	739436
388.5	4258817	204419	1282671	8727441	1944287	2659427	2465962	4447332	3981669	2391859	3236388	741904
389.5	4213953	180876	1263379	8711901	1944659	2686695	2449786	4498302	3841075	2246048	3203667	742992
390.5	4170542	160354	1245598	8678996	1946360	2712081	2432876	4543694	3685641	2102262	3167840	742778
391.5	4128501	142467	1229297	8629023	1949350	2735443	2415370	4583351	3517665	1961557	3129203	741338
392.5	4087743	126877	1214447	8562403	1953589	2756645	2397406	4617147	3339589	1824853	3088070	738751
393.5	4048172	113287	1201022	8479676	1959036	2775562	2379116	4644989	3153931	1692927	3044772	735093
394.5	4009685	101437	1188995	8381488	1965649	2792084	2360632	4666820	2963212	1566413	2999641	730434
395.5	3972174	91101	1178344	8268586	1973383	2806109	2342080	4682610	2769889	1445809	2953008	724839
396.5	3935526	82082	1169048	8141801	1982194	2817553	2323581	4692367	2576301	1331478	2905193	718366
397.5	3899620	74208	1161087	8002045	1992034	2826344	2305252	4696124	2384611	1223658	2856498	711067
398.5	3864334	67332	1154445	7850290	2002857	2832427	2287203	4693949	2196766	1122476	2807208	702990
399.5	3829537	61324	1149105	7687561	2014612	2835760	2269539	4685933	2014474	1027958	2757580	694178
400.5	3795096	56073	1145055	7514921	2027246	2836319	2252359	4672197	1839174	940041	2707848	684673
401.5	3760875	51484	1142283	7333457	2040706	2834096	2235755	4652884	1672037	858591	2658217	674516
402.5	3726733	47472	1140779	7144272	2054936	2829097	2219813	4628161	1513964	783411	2608864	663751
403.5	3692528	43967	1140535	6948470	2069877	2821345	2204612	4598214	1365596	714254	2559940	652424
404.5	3658117	40906	1141545	6747146	2085469	2810877	2190226	4563247	1227331	650840	2511570	640583
405.5	3623353	38237	1143805	6541375	2101649	2797747	2176721	4523481	1099349	592860	2463858	628282
406.5	3588091	35914	1147312	6332203	2118351	2782020	2164158	4479149	981636	539988	2416882	615577
407.5	3552187	33899	1152064	6120640	2135509	2763776	2152591	4430495	874011	491892	2370706	602530
408.5	3515498	32157	1158061	5907652	2153051	2743107	2142070	4377772	776159	448234	2325376	589203
409.5	3477884	30660	1165304	5694154	2170907	2720115	2132636	4321240	687657	408685	2280924	575662
410.5	3439207	29384	1173795	5481005	2189002	2694913	2124326	4261164	608000	372919	2237372	561973
411.5	3399336	28310	1183537	5269007	2207260	2667622	2117174	4197811	536628	340627	2194731	548202
412.5	3358145	27419	1194535	5058898	2225601	2638371	2111203	4131450	472944	311511	2153008	534415
413.5	3315515	26699	1206792	4851354	2243947	2607295	2106437	4062349	416339	285291	2112202	520674
414.5	3271336	26137	1220313	4646984	2262215	2574534	2102890	3990773	366200	261706	2072309	507041
415.5	3225507	25726	1235105	4446333	2280323	2540233	2100573	3916983	321931	240510	2033322	493572
416.5	3177937	25459	1251170	4249883	2298186	2504536	2099492	3841238	282955	221479	1995233	480321
417.5	3128549	25331	1268515	4058052	2315719	2467592	2099648	3763787	248726	204404	1958032	467336
418.5	3077277	25340	1287142	3871197	2332837	2429549	2101036	3684874	218733	189096	1921708	454663
419.5	3024070	25486	1307056	3689618	2349455	2390552	2103648	3604736	192503	175381	1886251	442341
420.5	2968893	25770	1328258	3513558	2365487	2350746	2107470	3523601	169602	163104	1851649	430406
421.5	2911724	26197	1350748	3343208	2380848	2310274	2112481	3441687	149635	152121	1817892	418890
422.5	2852561	26770	1374526	3178711	2395455	2269273	2118657	3359203	132247	142305	1784971	407821
423.5	2791417	27499	1399586	3020165	2409224	2227877	2125968	3276348	117117	133542	1752874	397225
424.5	2728325	28393	1425923	2867624	2422075	2186215	2134379	3193312	103963	125728	1721594	387121
425.5	2663334	29464	1453528	2721109	2433930	2144408	2143848	3110274	92531	118772	1691120	377530
426.5	2596513	30727	1482387	2580601	2444712	2102574	2154327	3027401	82599	112592	1661443	368466
427.5	2527946	32201	1512484	2446055	2454349	2060822	2165762	2944853	73973	107117	1632556	359944
428.5	2457738	33905	1543797	2317399	2462772	2019256	2178094	2862778	66482	102281	1604450	351975
429.5	2386010	35865	1576301	2194534	2469915	1977973	2191256	2781314	59977	98028	1577117	344568
430.5	2312898	38110	1609964	2077345	2475716	1937062	2205174	2700588	54329	94309	1550549	337728
431.5	2238554	40673	1644750	1965698	2480119	1896604	2219767	2620719	49426	91080	1524739	331462
432.5	2163146	43592	1680616	1859443	2483074	1856675	2234946	2541815	45171	88303	1499678	325769
433.5	2086851	46911	1717513	1758422	2484532	1817342	2250618	2463978	41480	85947	1475359	320649
434.5	2009861	50681	1755385	1662465	2484454	1778667	2266677	2387296	38281	83983	1451775	316095
435.5	1932375	54961	1794168	1571396	2482806	1740704	2283014	2311853	35513	82388	1428918	312100
436.5	1854599	59815	1833792	1485034	2479558	1703501	2299511	2237723	33123	81142	1406780	308651
437.5	1776746	65321	1874177	1403195	2474687	1667100	2316040	2164971	31067	80228	1385353	305730
438.5	1699032	71565	1915238	1325693	2468180	1631535	2332470	2093655	29304	79636	1364631	303317
439.5	1621674	78644	1956879	1252343	2460024	1596837	2348659	2023828	27803	79354	1344604	301384
440.5	1544887	86670	1998998	1182958	2450219	1563030	2364460	1955533	26537	79377	1325267	299901
441.5	1468884	95768	2041482	1117357	2438767	1530134	2379719	1888808	25483	79701	1306610	298834
442.5	1393874	106081	2084211	1055359	2425679	1498163	2394276	1823684	24622	80325	1288627	298144
443.5	1320057	117769	2127058	996789	2410972	1467129	2407967	1760188	23937	81250	1271312	297789
444.5	1247624	131011	2169887	941475	2394667	1437036	2420622	1698339	23418	82482	1254656	297723
445.5	1176755	146008	2212553	889251	2376795	1407889	2432070	1638152	23055	84026	1238656	297899
446.5	1107620	162983	2254907	839956	2357391	1379686	2442134	1579637	22841	85893	1223305	298268
447.5	1040373	182184	2296790	793434	2336494	1352423	2450639	1522800	22771	88093	1208600	298781
448.5	975153	203886	2338040	749535	2314152	1326094	2457409	1467641	22844	90642	1194540	299386
449.5	912085	228388	2378487	708115	2290414	1300689	2462270	1414158	23061	93556	1181122	300035
450.5	851276	256018	2417958	669039	2265337	1276198	2465050	1362343	23423	96854	1168350	300680
451.5	792817	287134	2456278	632173	2238980	1252606	2465584	1312187	23936	100558	1156225	301276
452.5	736780	322116	2493267	597393	2211409	1229899	2463712	1263676	24606	104694	1144755	301782
453.5	683221	361375	2528746	564580	2182689	1208060	2459282	1216794	25443	109289	1133948	302161
454.5	632180	405341	2562534	533620	2152891	1187071	2452154	1171521	26460	114374	1123815	302381
455.5	583679	454464	2594454	504406	2122089	1166912	2442199	1127836	27672	119980	1114369	302418
456.5	537724	509211	2624330	476837	2090357	1147565	2429301	1085715	29095	126146	1105628	302257
457.5	494306	570051	2651990	450817	2057773	1129007	2413360	1045132	30752	132910	1097610	301891
458.5	453403	637453	2677269	426253	2024415	1111218	2394294	1006060	32667	140314	1090335	301325
459.5	414978	711873	2700007	403062	1990361	1094175	2372040	968469	34869	148403	1083824	300578
460.5	378982	793739	2720055	381161	1955692	1077856	2346555	932329	37390	157226	1078099	299682
461.5	345357	883436	2737273	360475	1920487	1062239	2317815	897607	40269	166834	1073179	298687
462.5	314034	981287	2751530	340933	1884825	1047300	2285823	864272	43548	177280	1069083	297657
463.5	284936	1087536	2762711	322466	1848784	1033016	2250602	832289	47276	188622	1065824	296677
464.5	257979	1202322	2770713	305012	1812442	1019365	2212199	801623	51507	200918	1063408	295844
465.5	233072	1325657	2775449	288511	1775874	1006324	2170686	772240	56302	214230	1061835	295274
466.5	210123	1457402	2776846	272907	1739154	993870	2126160	744105	61731	228620	1061092	295092
467.5	189033	1597242	2774849	258149	1702354	981980	2078739	717182	67867	244154	1061155	295426
468.5	169703	1744661	2769419	244187	1665544	970632	2028565	691434	74795	260897	1061984	296401
469.5	152032	1898925	2760539	230975	1628791	959803	1975804	666827	82606	278915	1063522	298132
470.5	135920	2059059	2748204	218470	1592160	949472	1920638	643325	91398	298274	1065692	300704
471.5	121266	2223835	2732432	206633	1555711	939618	1863273	620892	101278	319039	1068398	304170
472.5	107972	2391769	2713257	195424	1519502	930217	1803929	599494	112360	341274	1071520	308535
473.5	95943	2561118	2690733	184810	1483591	921251	1742842	579096	124762	365039	1074919	313752
474.5	85084	2729894	2664930	174756	1448027	912698	1680259	559663	138611	390391	1078431	319717
475.5	75305	2895881	2635936	165232	1412860	904539	1616440	541163	154033	417382	1081877	326270
476.5	66521	3056669	2603855	156210	1378135	896753	1551650	523562	171157	446059	1085057	333201
477.5	58648	3209698	2568806	147660	1343895	889320	1486160	506829	190109	476461	1087758	340255
478.5	51608	3352311	2530924	139559	1310176	882223	1420241	490931	211009	508618	1089760	347149
479.5	45328	3481819	2490354	131882	1277015	875443	1354165	475839	233969	542552	1090837	353578
480.5	39739	3595577	2447257	124607	1244444	868961	1288200	461522	259083	578273	1090766	359233
481.5	34775	3691061	2401802	117713	1212491	862760	1222606	447952	286427	615779	1089336	363811
482.5	30376	3765953	2354166	111179	1181181	856822	1157635	435100	316049	655055	1086352	367029
483.5	26487	3818227	2304535	104989	1150537	851131	1093529	422941	347964	696070	1081641	368638
484.5	23055	3846228	2253102	99123	1120579	845672	1030515	411447	382149	738778	1075065	368429
485.5	20033	3848743	2200062	93566	1091322	840426	968804	400594	418534	783117	1066520	366248
486.5	17377	3825067	2145614	88302	1062780	835381	908592	390358	456995	829006	1055947	362001
487.5	15049	3775043	2089956	83316	1034965	830519	850055	380715	497352	876346	1043332	355659
488.5	13011	3699095	2033290	78595	1007885	825828	793351	371643	539362	925021	1028708	347266
489.5	11230	3598227	1975812	74126	981547	821292	738618	363121	582717	974895	1012158	336937
490.5	9678	3474010	1917716	69896	955954	816899	685971	355130	627043	1025812	993811	324860
491.5	8327	3328544	1859193	65893	931109	812636	635507	347649	671901	1077599	973836	311295
492.5	7154	3164392	1800427	62107	907011	808489	587302	340660	716790	1130066	952440	296564
493.5	6137	2984506	1741596	58527	883660	804446	541411	334147	761156	1183004	929859	281052
494.5	5257	2792127	1682870	55143	861050	800497	497870	328092	804399	1236190	906349	265191
495.5	4496	2590680	1624411	51945	839179	796630	456697	322481	845886	1289385	882179	249446
496.5	3840	2383664	1566371	48924	818038	792833	417891	317298	884966	1342341	857616	234304
497.5	3275	2174534	1508893	46072	797622	789098	381435	312529	920987	1394797	832924	220242
498.5	2789	1966600	1452111	43380	777921	785413	347299	308163	953314	1446484	808347	207699
499.5	2372	1762925	1396146	40841	758925	781771	315437	304187	981349	1497129	784108	197038
500.5	2015	1566248	1341110	38447	740624	778161	285793	300589	1004548	1546455	760399	188499
501.5	1709	1378916	1287105	36190	723008	774577	258298	297359	1022442	1594187	737379	182171
502.5	1448	1202839	1234220	34064	706062	771009	232877	294487	1034654	1640051	715171	177976
503.5	1225	1039475	1182536	32062	689776	767451	209446	291965	1040908	1683780	693862	175688
504.5	1035	889818	1132122	30179	674137	763895	187915	289783	1041046	1725117	673505	174973
505.5	874	754423	1083036	28406	659130	760335	168190	287935	1035031	1763814	654117	175446
506.5	736	633434	1035329	26740	644741	756766	150173	286412	1022949	1799641	635692	176727
507.5	620	526632	989040	25175	630958	753181	133766	285209	1005008	1832382	618197	178475
508.5	522	433493	944200	23704	617766	749575	118868	284320	981530	1861844	601582	180410
509.5	438	353243	900833	22324	605150	745944	105380	283738	952941	1887852	585784	182321
510.5	368	284927	858951	21028	593097	742283	93204	283461	919755	1910258	570733	184056
511.5	308	227463	818563	19814	581591	738589	82243	283482	882561	1928938	556355	185516
512.5	258	179704	779670	18675	570619	734858	72403	283798	841999	1943792	542578	186646
513.5	216	140484	742264	17608	560166	731086	63596	284405	798740	1954752	529332	187419
514.5	180	108661	706335	16609	550218	727271	55733	285300	753471	1961773	516555	187828
515.5	150	83148	671866	15674	540762	723411	48732	286481	706870	1964841	504194	187880
516.5	125	62938	638835	14800	531783	719504	42517	287944	659593	1963967	492201	187590
517.5	105	47121	607217	13982	523267	715547	37012	289686	612254	1959191	480538	186974
518.5	87	34892	576983	13218	515202	711540	32150	291706	565417	1950579	469177	186050
519.5	72	25549	548101	12505	507574	707481	27867	294002	519582	1938221	458095	184835
520.5	60	18499	520537	11838	500370	703369	24103	296570	475181	1922229	447276	183342
521.5	50	13244	494252	11217	493578	699204	20804	299409	432576	1902739	436707	181585
522.5	41	9373	469210	10637	487184	694985	17920	302517	392053	1879906	426383	179576
523.5	34	6558	445370	10097	481177	690713	15404	305891	353828	1853903	416297	177327
524.5	28	4535	422690	9593	475544	686388	13214	309528	318052	1824916	406449	174849
525.5	23	3100	401130	9125	470273	682009	11314	313425	284810	1793147	396836	172155
526.5	19	2094	380647	8689	465354	677577	9667	317580	254136	1758807	387457	169258
527.5	16	1398	361199	8284	460773	673094	8245	321989	226012	1722115	378313	166173
528.5	13	922	342745	7908	456521	668559	7019	326647	200382	1683298	369401	162916
529.5	11	601	325241	7559	452586	663973	5964	331549	177157	1642585	360723	159505
530.5	9	387	308648	7236	448957	659339	5058	336690	156223	1600207	352275	155959
531.5	7	246	292924	6936	445622	654656	4282	342064	137447	1556394	344058	152298
532.5	6	155	278030	6659	442572	649927	3619	347663	120684	1511374	336069	148545
533.5	5	96	263926	6403	439796	645152	3054	353479	105781	1465371	328306	144720
534.5	4	59	250575	6168	437282	640333	2572	359504	92584	1418603	320768	140847
535.5	3	36	237940	5951	435021	635472	2163	365727	80939	1371279	313453	136947
536.5	3	21	225985	5752	433001	630569	1816	372136	70697	1323602	306358	133044
537.5	2	13	214676	5570	431213	625627	1522	378718	61716	1275764	299482	129159
538.5	2	7	203979	5404	429644	620647	1274	385459	53862	1227945	292822	125314
539.5	1	4	193863	5253	428286	615631	1065	392344	47008	1180317	286377	121528
540.5	1	2	184296	5117	427126	610580	889	399355	41040	1133037	280144	117821
541.5	0	1	175250	4995	426153	605495	741	406472	35853	1086250	274121	114212
542.5	0	0	166696	4886	425357	600379	617	413676	31351	1040092	268306	110716
543.5	0	0	158607	4790	424726	595233	513	420944	27448	994682	262694	107348
544.5	0	0	150958	4706	424248	590058	426	428251	24068	950128	257284	104123
545.5	0	0	143723	4634	423912	584857	353	435573	21143	906528	252072	101050
546.5	0	0	136880	4574	423705	579629	292	442880	18614	863964	247054	98139
547.5	0	0	130406	4525	423615	574378	242	450144	16426	822509	242225	95398
548.5	0	0	124281	4487	423630	569103	200	457333	14536	782224	237579	92832
549.5	0	0	118484	4461	423735	563807	165	464415	12901	743159	233113	90444
550.5	0	0	112997	4445	423919	558491	136	471355	11487	705355	228819	88233
551.5	0	0	107801	4441	424166	553156	112	478117	10265	668843	224690	86200
552.5	0	0	102880	4447	424464	547803	92	484663	9208	633643	220720	84339
553.5	0	0	98218	4465	424798	542434	76	490956	8293	599769	216901	82645
554.5	0	0	93798	4495	425152	537049	63	496955	7500	567227	213224	81112
555.5	0	0	89608	4536	425512	531650	51	502621	6815	536017	209681	79728
556.5	0	0	85634	4589	425862	526238	42	507913	6221	506129	206263	78484
557.5	0	0	81862	4655	426187	520813	35	512790	5708	477553	202960	77368
558.5	0	0	78282	4734	426471	515377	28	517211	5263	450268	199764	76366
559.5	0	0	74881	4826	426697	509930	23	521135	4880	424254	196663	75466
560.5	0	0	71649	4933	426849	504474	19	524523	4549	399484	193648	74654
561.5	0	0	68576	5055	426910	499009	16	527336	4265	375927	190709	73915
562.5	0	0	65653	5194	426864	493536	13	529536	4022	353553	187837	73237
563.5	0	0	62870	5349	426694	488055	11	531089	3816	332325	185021	72605
564.5	0	0	60219	5523	426382	482568	9	531960	3642	312209	182251	72007
565.5	0	0	57694	5716	425913	477076	7	532119	3498	293164	179519	71430
566.5	0	0	55285	5930	425269	471578	6	531540	3381	275154	176814	70864
567.5	0	0	52987	6167	424434	466077	5	530198	3289	258138	174129	70298
568.5	0	0	50793	6429	423393	460571	4	528072	3219	242076	171456	69722
569.5	0	0	48696	6717	422129	455063	3	525146	3172	226927	168785	69129
570.5	0	0	46692	7034	420629	449553	3	521409	3146	212652	166112	68510
571.5	0	0	44774	7382	418876	444041	2	516855	3140	199211	163428	67859
572.5	0	0	42938	7764	416858	438528	2	511480	3155	186565	160729	67171
573.5	0	0	41179	8183	414562	433015	1	505288	3191	174675	158010	66441
574.5	0	0	39493	8641	411976	427503	1	498289	3248	163503	155266	65666
575.5	0	0	37876	9143	409089	421993	0	490495	3327	153013	152494	64843
576.5	0	0	36324	9693	405892	416484	0	481926	3430	143169	149692	63971
577.5	0	0	34832	10295	402376	410978	0	472607	3559	133936	146858	63049
578.5	0	0	33399	10953	398534	405476	0	462569	3715	125281	143993	62077
579.5	0	0	32021	11672	394361	399978	0	451845	3901	117172	141095	61055
580.5	0	0	30694	12458	389853	394486	0	440477	4122	109577	138167	59986
581.5	0	0	29417	13318	385008	389000	0	428509	4380	102467	135210	58871
582.5	0	0	28187	14257	379825	383521	0	415990	4680	95814	132228	57712
583.5	0	0	27001	15282	374306	378050	0	402973	5029	89591	129223	56514
584.5	0	0	25857	16402	368453	372588	0	389512	5432	83771	126202	55279
585.5	0	0	24754	17624	362272	367136	0	375668	5898	78330	123168	54011
586.5	0	0	23689	18958	355769	361695	0	361502	6435	73245	120129	52715
587.5	0	0	22660	20412	348953	356266	0	347075	7054	68494	117091	51394
588.5	0	0	21667	21997	341835	350850	0	332452	7767	64055	114062	50054
589.5	0	0	20708	23723	334427	345449	0	317697	8588	59910	111050	48699
590.5	0	0	19781	25603	326742	340063	0	302874	9532	56038	108063	47333
591.5	0	0	18885	27647	318798	334693	0	288046	10620	52423	105111	45961
592.5	0	0	18019	29869	310612	329342	0	273275	11873	49047	102204	44589
593.5	0	0	17182	32283	302202	324009	0	258620	13315	45896	99351	43219
594.5	0	0	16373	34901	293590	318697	0	244140	14974	42954	96563	41857
595.5	0	0	15592	37739	284796	313406	0	229888	16883	40207	93851	40506
596.5	0	0	14836	40811	275844	308139	0	215915	19077	37643	91227	39172
597.5	0	0	14106	44132	266758	302896	0	202268	21599	35249	88701	37859
598.5	0	0	13401	47718	257562	297678	0	188991	24493	33015	86286	36570
599.5	0	0	12721	51584	248282	292488	0	176121	27810	30928	83993	35311
600.5	0	0	12064	55746	238944	287326	0	163692	31606	28980	81836	34086
601.5	0	0	11430	60219	229573	282194	0	151734	35943	27160	79825	32902
602.5	0	0	10819	65016	220195	277093	0	140270	40887	25461	77974	31764
603.5	0	0	10231	70153	210837	272026	0	129321	46508	23873	76295	30682
604.5	0	0	9664	75641	201523	266992	0	118901	52881	22390	74799	29664
605.5	0	0	9118	81493	192280	261994	0	109019	60083	21004	73499	28723
606.5	0	0	8594	87718	183132	257033	0	99681	68192	19709	72406	27873
607.5	0	0	8090	94324	174101	252111	0	90890	77284	18498	71530	27130
608.5	0	0	7607	101315	165211	247228	0	82641	87434	17365	70880	26515
609.5	0	0	7144	108695	156483	242387	0	74930	98706	16306	70465	26050
610.5	0	0	6700	116463	147936	237589	0	67745	111157	15315	70291	25758
611.5	0	0	6275	124615	139590	232835	0	61076	124826	14387	70360	25664
612.5	0	0	5870	133141	131460	228126	0	54905	139734	13519	70676	25789
613.5	0	0	5482	142030	123564	223464	0	49216	155876	12706	71234	26150
614.5	0	0	5113	151263	115913	218850	0	43990	173215	11944	72029	26758
615.5	0	0	4762	160819	108521	214285	0	39205	191680	11230	73050	27613
616.5	0	0	4429	170668	101397	209771	0	34839	211156	10561	74282	28707
617.5	0	0	4112	180777	94550	205309	0	30869	231487	9933	75704	30021
618.5	0	0	3812	191107	87985	200900	0	27272	252463	9344	77288	31530
619.5	0	0	3528	201611	81709	196545	0	24024	273828	8792	79004	33197
620.5	0	0	3259	212238	75724	192245	0	21100	295276	8273	80812	34983
621.5	0	0	3007	222931	70031	188001	0	18478	316453	7785	82669	36842
622.5	0	0	2768	233627	64631	183814	0	16134	336964	7327	84527	38725
623.5	0	0	2545	244258	59522	179685	0	14047	356385	6897	86334	40582
624.5	0	0	2335	254751	54700	175616	0	12193	374269	6492	88036	42361
625.5	0	0	2138	265029	50162	171606	0	10552	390162	6111	89576	44013
626.5	0	0	1955	275012	45902	167656	0	9106	403625	5753	90901	45491
627.5	0	0	1784	284617	41914	163768	0	7834	414242	5416	91958	46751
628.5	0	0	1624	293760	38189	159942	0	6721	421651	5098	92698	47757
629.5	0	0	1476	302357	34720	156178	0	5748	425551	4798	93083	48480
630.5	0	0	1339	310323	31496	152478	0	4902	425727	4516	93078	48899
631.5	0	0	1212	317576	28510	148840	0	4168	422063	4250	92662	49005
632.5	0	0	1095	324039	25750	145267	0	3534	414548	3999	91823	48800
633.5	0	0	987	329638	23206	141758	0	2987	403286	3762	90562	48298
634.5	0	0	888	334304	20867	138314	0	2517	388493	3538	88892	47522
635.5	0	0	797	337976	18722	134934	0	2115	370493	3327	86836	46507
636.5	0	0	714	340603	16760	131620	0	1772	349702	3128	84430	45294
637.5	0	0	638	342143	14970	128371	0	1481	326616	2939	81716	43929
638.5	0	0	569	342562	13341	125186	0	1233	301786	2761	78744	42463
639.5	0	0	507	341839	11863	122067	0	1024	275796	2593	75569	40942
640.5	0	0	450	339967	10525	119013	0	848	249235	2434	72247	39410
641.5	0	0	398	336948	9317	116025	0	701	222675	2284	68835	37902
642.5	0	0	352	332798	8229	113101	0	577	196648	2142	65385	36444
643.5	0	0	310	327546	7251	110241	0	474	171622	2007	61945	35052
644.5	0	0	273	321231	6375	107446	0	388	147993	1880	58559	33729
645.5	0	0	239	313907	5593	104715	0	317	126070	1760	55260	32471
646.5	0	0	210	305635	4895	102048	0	258	106073	1646	52077	31267
647.5	0	0	183	296490	4275	99444	0	209	88135	1539	49028	30101
648.5	0	0	159	286553	3724	96903	0	169	72305	1438	46125	28958
649.5	0	0	138	275912	3238	94424	0	137	58558	1342	43375	27823
650.5	0	0	120	264664	2808	92006	0	110	46810	1251	40777	26684
651.5	0	0	104	252907	2430	89650	0	88	36928	1166	38327	25534
652.5	0	0	89	240745	2098	87355	0	71	28746	1085	36019	24369
653.5	0	0	77	228280	1807	85119	0	56	22077	1009	33843	23189
654.5	0	0	66	215617	1553	82943	0	45	16725	938	31789	21997
655.5	0	0	56	202856	1332	80825	0	36	12498	870	29847	20799
656.5	0	0	48	190095	1140	78765	0	28	9210	806	28009	19602
657.5	0	0	41	177428	973	76762	0	22	6693	746	26266	18415
658.5	0	0	35	164941	829	74815	0	18	4795	690	24612	17246
659.5	0	0	29	152715	704	72923	0	14	3387	637	23041	16105
660.5	0	0	25	140822	597	71086	0	11	2358	588	21549	14999
661.5	0	0	21	129325	505	69302	0	8	1618	541	20132	13936
662.5	0	0	18	118281	426	67572	0	7	1094	498	18789	12922
663.5	0	0	15	107734	359	65893	0	5	729	457	17519	11963
664.5	0	0	12	97721	302	64265	0	4	479	419	16320	11064
665.5	0	0	10	88271	253	62688	0	3	310	383	15192	10227
666.5	0	0	8	79402	211	61159	0	2	198	350	14133	9456
667.5	0	0	7	71124	176	59679	0	2	124	320	13143	8751
668.5	0	0	6	63442	147	58247	0	1	77	291	12221	8113
669.5	0	0	5	56350	122	56860	0	1	47	265	11365	7540
670.5	0	0	4	49839	101	55520	0	0	28	240	10573	7030
671.5	0	0	3	43893	84	54224	0	0	17	217	9844	6581
672.5	0	0	3	38491	69	52971	0	0	10	196	9174	6188
673.5	0	0	2	33610	57	51762	0	0	6	177	8561	5846
674.5	0	0	2	29222	47	50594	0	0	3	159	8003	5551
675.5	0	0	1	25298	38	49468	0	0	2	143	7495	5297
676.5	0	0	1	21806	31	48382	0	0	0	128	7035	5079
677.5	0	0	0	18715	26	47334	0	0	0	115	6619	4891
678.5	0	0	0	15993	21	46326	0	0	0	102	6244	4728
679.5	0	0	0	13607	17	45355	0	0	0	91	5907	4587
680.5	0	0	0	11527	14	44420	0	0	0	81	5604	4462
681.5	0	0	0	9722	11	43522	0	0	0	72	5333	4352
682.5	0	0	0	8164	9	42658	0	0	0	63	5090	4252
683.5	0	0	0	6826	7	41829	0	0	0	56	4872	4162
684.5	0	0	0	5683	6	41034	0	0	0	49	4677	4079
685.5	0	0	0	4710	5	40271	0	0	0	43	4503	4002
686.5	0	0	0	3886	4	39541	0	0	0	38	4347	3929
687.5	0	0	0	3193	3	38842	1	0	0	33	4207	3861
688.5	0	0	0	2612	2	38173	1	0	0	28	4082	3797
689.5	0	0	0	2127	2	37535	2	0	0	25	3969	3736
690.5	0	0	0	1724	2	36926	2	0	0	21	3868	3677
691.5	0	0	0	1392	1	36346	3	0	0	18	3776	3622
692.5	0	0	0	1119	0	35794	4	0	0	16	3693	3568
693.5	0	0	0	895	0	35270	4	0	0	14	3618	3518
694.5	0	0	0	713	0	34772	5	0	0	12	3550	3470
695.5	0	0	0	565	0	34302	7	0	0	10	3488	3424
696.5	0	0	0	447	0	33857	8	0	0	8	3432	3381
697.5	0	0	0	351	0	33438	10	0	0	7	3381	3340
698.5	0	0	0	275	0	33044	13	0	0	6	3334	3301
699.5	0	0	0	214	0	32674	16	0	0	5	3291	3265
700.5	0	0	0	166	0	32329	20	0	0	4	3252	3231
701.5	0	0	0	128	0	32008	24	0	0	4	3216	3199
702.5	0	0	0	99	0	31711	30	0	0	3	3184	3170
703.5	0	0	0	76	0	31437	37	0	0	2	3155	3142
704.5	0	0	0	58	0	31185	46	0	0	2	3129	3117
705.5	0	0	0	44	0	30957	57	0	0	2	3106	3095
706.5	0	0	0	33	0	30750	70	0	0	1	3085	3074
707.5	0	0	0	25	0	30566	86	0	0	1	3068	3055
708.5	0	0	0	19	0	30404	106	0	0	0	3053	3039
709.5	0	0	0	14	0	30264	130	0	0	0	3041	3025
710.5	0	0	0	10	0	30146	160	0	0	0	3032	3013
711.5	0	0	0	8	0	30049	196	0	0	0	3025	3003
712.5	0	0	0	6	0	29974	240	0	0	0	3022	2995
713.5	0	0	0	4	0	29921	294	0	0	0	3022	2989
714.5	0	0	0	3	0	29888	359	0	0	0	3025	2985
715.5	0	0	0	2	0	29878	437	0	0	0	3032	2983
716.5	0	0	0	2	0	29888	532	0	0	0	3042	2983
717.5	0	0	0	1	0	29921	646	0	0	0	3057	2986
718.5	0	0	0	0	0	29975	783	0	0	0	3076	2990
719.5	0	0	0	0	0	30050	948	0	0	0	3100	2996
720.5	0	0	0	0	0	30148	1144	0	0	0	3129	3004
721.5	0	0	0	0	0	30267	1379	0	0	0	3165	3015
722.5	0	0	0	0	0	30409	1658	0	0	0	3207	3027
723.5	0	0	0	0	0	30573	1989	0	0	0	3256	3042
724.5	0	0	0	0	0	30760	2381	0	0	0	3314	3059
725.5	0	0	0	0	0	30970	2844	0	0	0	3381	3078
726.5	0	0	0	0	0	31203	3389	0	0	0	3459	3101
727.5	0	0	0	0	0	31460	4028	0	0	0	3549	3127
728.5	0	0	0	0	0	31740	4776	0	0	0	3652	3157
729.5	0	0	0	0	0	32045	5648	0	0	0	3769	3192
730.5	0	0	0	0	0	32375	6663	0	0	0	3904	3232
731.5	0	0	0	0	0	32730	7839	0	0	0	4057	3280
732.5	0	0	0	0	0	33110	9198	0	0	0	4231	3336
733.5	0	0	0	0	0	33516	10763	0	0	0	4428	3404
734.5	0	0	0	0	0	33949	12559	0	0	0	4651	3486
735.5	0	0	0	0	0	34409	14614	0	0	0	4902	3586
736.5	0	0	0	0	0	34897	16957	0	0	0	5185	3707
737.5	0	0	0	0	0	35413	19618	0	0	0	5503	3853
738.5	0	0	0	0	0	35957	22631	0	0	0	5859	4030
739.5	0	0	0	0	0	36531	26028	0	0	0	6256	4243
740.5	0	0	0	0	0	37135	29846	0	0	0	6698	4498
741.5	0	0	0	0	0	37770	34120	0	0	0	7189	4800
742.5	0	0	0	0	0	38436	38886	0	0	0	7732	5155
743.5	0	0	0	0	0	39133	44181	0	0	0	8331	5567
744.5	0	0	0	0	0	39864	50039	0	0	0	8990	6041
745.5	0	0	0	0	0	40627	56495	0	0	0	9712	6582
746.5	0	0	0	0	0	41425	63580	0	0	0	10500	7192
747.5	0	0	0	0	0	42256	71323	0	0	0	11358	7876
748.5	0	0	0	0	0	43124	79750	0	0	0	12287	8634
749.5	0	0	0	0	0	44027	88881	0	0	0	13291	9470
750.5	0	0	0	0	0	44966	98731	0	0	0	14370	10384
751.5	0	0	0	0	0	45943	109309	0	0	0	15525	11377
752.5	0	0	0	0	0	46957	120617	0	0	0	16757	12448
753.5	0	0	0	0	0	48010	132648	0	0	0	18066	13596
754.5	0	0	0	0	0	49101	145386	0	0	0	19449	14819
755.5	0	0	0	0	0	50232	158807	0	0	0	20904	16115
756.5	0	0	0	0	0	51403	172874	0	0	0	22428	17479
757.5	0	0	0	0	0	52614	187542	0	0	0	24016	18907
758.5	0	0	0	0	0	53865	202753	0	0	0	25662	20392
759.5	0	0	0	0	0	55158	218439	0	0	0	27360	21927
760.5	0	0	0	0	0	56491	234521	0	0	0	29101	23505
761.5	0	0	0	0	0	57866	250908	0	0	0	30877	25115
762.5	0	0	0	0	0	59282	267501	0	0	0	32678	26748
763.5	0	0	0	0	0	60740	284190	0	0	0	34493	28393
764.5	0	0	0	0	0	62239	300856	0	0	0	36310	30038
765.5	0	0	0	0	0	63779	317374	0	0	0	38115	31670
766.5	0	0	0	0	0	65360	333613	0	0	0	39897	33275
767.5	0	0	0	0	0	66981	349438	0	0	0	41642	34841
768.5	0	0	0	0	0	68642	364711	0	0	0	43335	36354
769.5	0	0	0	0	0	70342	379294	0	0	0	44964	37800
770.5	0	0	0	0	0	72079	393051	0	0	0	46513	39165
771.5	0	0	0	0	0	73854	405850	0	0	0	47970	40436
772.5	0	0	0	0	0	75665	417565	0	0	0	49323	41601
773.5	0	0	0	0	0	77510	428076	0	0	0	50559	42648
774.5	0	0	0	0	0	79388	437276	0	0	0	51666	43566
775.5	0	0	0	0	0	81297	445068	0	0	0	52637	44346
776.5	0	0	0	0	0	83235	451370	0	0	0	53461	44979
777.5	0	0	0	0	0	85200	456114	0	0	0	54131	45460
778.5	0	0	0	0	0	87190	459248	0	0	0	54644	45783
779.5	0	0	0	0	0	89202	460739	0	0	0	54994	45946
780.5	0	0	0	0	0	91233	460570	0	0	0	55180	45947
781.5	0	0	0	0	0	93280	458742	0	0	0	55202	45786
782.5	0	0	0	0	0	95341	455277	0	0	0	55062	45467
783.5	0	0	0	0	0	97410	450212	0	0	0	54762	44993
784.5	0	0	0	0	0	99486	443602	0	0	0	54309	44370
785.5	0	0	0	0	0	101564	435517	0	0	0	53708	43607
786.5	0	0	0	0	0	103640	426043	0	0	0	52968	42713
787.5	0	0	0	0	0	105709	415279	0	0	0	52099	41698
788.5	0	0	0	0	0	107767	403336	0	0	0	51110	40575
789.5	0	0	0	0	0	109810	390333	0	0	0	50014	39356
790.5	0	0	0	0	0	111831	376397	0	0	0	48823	38056
791.5	0	0	0	0	0	113827	361662	0	0	0	47549	36689
792.5	0	0	0	0	0	115793	346264	0	0	0	46206	35270
793.5	0	0	0	0	0	117721	330341	0	0	0	44806	33814
794.5	0	0	0	0	0	119608	314029	0	0	0	43364	32338
795.5	0	0	0	0	0	121447	297462	0	0	0	41891	30855
796.5	0	0	0	0	0	123233	280771	0	0	0	40400	29382
797.5	0	0	0	0	0	124960	264080	0	0	0	38904	27932
798.5	0	0	0	0	0	126622	247504	0	0	0	37413	26519
799.5	0	0	0	0	0	128213	231152	0	0	0	35937	25156
800.5	0	0	0	0	0	129728	215121	0	0	0	34485	23855
801.5	0	0	0	0	0	131160	199501	0	0	0	33066	22625
802.5	0	0	0	0	0	132505	184368	0	0	0	31687	21476
803.5	0	0	0	0	0	133755	169788	0	0	0	30354	20414
804.5	0	0	0	0	0	134907	155818	0	0	0	29072	19444
805.5	0	0	0	0	0	135953	142501	0	0	0	27845	18570
806.5	0	0	0	0	0	136891	129871	0	0	0	26676	17792
807.5	0	0	0	0	0	137713	117952	0	0	0	25567	17108
808.5	0	0	0	0	0	138417	106759	0	0	0	24518	16515
809.5	0	0	0	0	0	138997	96297	0	0	0	23529	16006
810.5	0	0	0	0	0	139450	86562	0	0	0	22601	15575
811.5	0	0	0	0	0	139771	77547	0	0	0	21732	15212
812.5	0	0	0	0	0	139959	69235	0	0	0	20919	14909
813.5	0	0	0	0	0	140008	61605	0	0	0	20161	14656
814.5	0	0	0	0	0	139919	54630	0	0	0	19455	14444
815.5	0	0	0	0	0	139687	48283	0	0	0	18797	14264
816.5	0	0	0	0	0	139313	42529	0	0	0	18184	14107
817.5	0	0	0	0	0	138794	37337	0	0	0	17613	13966
818.5	0	0	0	0	0	138131	32669	0	0	0	17080	13836
819.5	0	0	0	0	0	137323	28491	0	0	0	16581	13711
820.5	0	0	0	0	0	136372	24764	0	0	0	16114	13587
821.5	0	0	0	0	0	135277	21455	0	0	0	15673	13459
822.5	0	0	0	0	0	134042	18527	0	0	0	15257	13326
823.5	0	0	0	0	0	132668	15946	0	0	0	14861	13185
824.5	0	0	0	0	0	131158	13680	0	0	0	14484	13035
825.5	0	0	0	0	0	129515	11698	0	0	0	14121	12874
826.5	0	0	0	0	0	127743	9971	0	0	0	13771	12702
827.5	0	0	0	0	0	125847	8472	0	0	0	13432	12519
828.5	0	0	0	0	0	123831	7175	0	0	0	13101	12324
829.5	0	0	0	0	0	121701	6058	0	0	0	12776	12118
830.5	0	0	0	0	0	119461	5098	0	0	0	12456	11900
831.5	0	0	0	0	0	117119	4277	0	0	0	12140	11672
832.5	0	0	0	0	0	114680	3577	0	0	0	11826	11434
833.5	0	0	0	0	0	112152	2982	0	0	0	11513	11186
834.5	0	0	0	0	0	109542	2478	0	0	0	11202	10929
835.5	0	0	0	0	0	106856	2053	0	0	0	10891	10665
836.5	0	0	0	0	0	104103	1696	0	0	0	10580	10393
837.5	0	0	0	0	0	101290	1396	0	0	0	10269	10114
838.5	0	0	0	0	0	98425	1146	0	0	0	9957	9830
839.5	0	0	0	0	0	95515	938	0	0	0	9645	9542
840.5	0	0	0	0	0	92570	766	0	0	0	9334	9249
841.5	0	0	0	0	0	89597	623	0	0	0	9022	8953
842.5	0	0	0	0	0	86603	505	0	0	0	8711	8655
843.5	0	0	0	0	0	83597	409	0	0	0	8401	8355
844.5	0	0	0	0	0	80587	329	0	0	0	8092	8055
845.5	0	0	0	0	0	77579	265	0	0	0	7784	7755
846.5	0	0	0	0	0	74582	212	0	0	0	7479	7456
847.5	0	0	0	0	0	71602	170	0	0	0	7177	7158
848.5	0	0	0	0	0	68646	135	0	0	0	6878	6863
849.5	0	0	0	0	0	65721	107	0	0	0	6583	6571
850.5	0	0	0	0	0	62833	85	0	0	0	6292	6282
851.5	0	0	0	0	0	59988	67	0	0	0	6006	5998
852.5	0	0	0	0	0	57191	53	0	0	0	5724	5719
853.5	0	0	0	0	0	54448	42	0	0	0	5449	5444
854.5	0	0	0	0	0	51763	33	0	0	0	5180	5176
855.5	0	0	0	0	0	49140	25	0	0	0	4917	4914
856.5	0	0	0	0	0	46584	20	0	0	0	4660	4658
857.5	0	0	0	0	0	44097	15	0	0	0	4411	4410
858.5	0	0	0	0	0	41683	12	0	0	0	4170	4168
859.5	0	0	0	0	0	39345	9	0	0	0	3935	3934
860.5	0	0	0	0	0	37083	7	0	0	0	3709	3708
861.5	0	0	0	0	0	34902	5	0	0	0	3491	3490
862.5	0	0	0	0	0	32800	4	0	0	0	3280	3280
863.5	0	0	0	0	0	30780	3	0	0	0	3078	3078
864.5	0	0	0	0	0	28843	2	0	0	0	2884	2884
865.5	0	0	0	0	0	26987	2	0	0	0	2699	2699
866.5	0	0	0	0	0	25214	1	0	0	0	2522	2521
867.5	0	0	0	0	0	23523	1	0	0	0	2352	2352
868.5	0	0	0	0	0	21912	0	0	0	0	2191	2191
869.5	0	0	0	0	0	20382	0	0	0	0	2038	2038
870.5	0	0	0	0	0	18930	0	0	0	0	1893	1893
871.5	0	0	0	0	0	17556	0	0	0	0	1756	1756
872.5	0	0	0	0	0	16257	0	0	0	0	1626	1626
873.5	0	0	0	0	0	15032	0	0	0	0	1503	1503
874.5	0	0	0	0	0	13878	0	0	0	0	1388	1388
875.5	0	0	0	0	0	12794	0	0	0	0	1279	1279
876.5	0	0	0	0	0	11777	0	0	0	0	1178	1178
877.5	0	0	0	0	0	10824	0	0	0	0	1082	1082
878.5	0	0	0	0	0	9934	0	0	0	0	993	993
879.5	0	0	0	0	0	9103	0	0	0	0	910	910
880.5	0	0	0	0	0	8329	0	0	0	0	833	833
881.5	0	0	0	0	0	7609	0	0	0	0	761	761
882.5	0	0	0	0	0	6942	0	0	0	0	694	694
883.5	0	0	0	0	0	6323	0	0	0	0	632	632
884.5	0	0	0	0	0	5750	0	0	0	0	575	575
885.5	0	0	0	0	0	5222	0	0	0	0	522	522
886.5	0	0	0	0	0	4735	0	0	0	0	473	473
887.5	0	0	0	0	0	4287	0	0	0	0	429	429
888.5	0	0	0	0	0	3875	0	0	0	0	388	388
889.5	0	0	0	0	0	3498	0	0	0	0	350	350
890.5	0	0	0	0	0	3152	0	0	0	0	315	315
891.5	0	0	0	0	0	2837	0	0	0	0	284	284
892.5	0	0	0	0	0	2549	0	0	0	0	255	255
893.5	0	0	0	0	0	2287	0	0	0	0	229	229
894.5	0	0	0	0	0	2048	0	0	0	0	205	205
895.5	0	0	0	0	0	1832	0	0	0	0	183	183
896.5	0	0	0	0	0	1636	0	0	0	0	164	164
897.5	0	0	0	0	0	1459	0	0	0	0	146	146
898.5	0	0	0	0	0	1299	0	0	0	0	130	130
899.5	0	0	0	0	0	1155	0	0	0	0	115	115
900.5	0	0	0	0	0	1025	0	0	0	0	103	103
901.5	0	0	0	0	0	909	0	0	0	0	91	91
902.5	0	0	0	0	0	804	0	0	0	0	80	80
903.5	0	0	0	0	0	711	0	0	0	0	71	71
904.5	0	0	0	0	0	627	0	0	0	0	63	63
905.5	0	0	0	0	0	552	0	0	0	0	55	55
906.5	0	0	0	0	0	486	0	0	0	0	49	49
907.5	0	0	0	0	0	427	0	0	0	0	43	43
908.5	0	0	0	0	0	374	0	0	0	0	37	37
909.5	0	0	0	0	0	328	0	0	0	0	33	33
910.5	0	0	0	0	0	287	0	0	0	0	29	29
911.5	0	0	0	0	0	250	0	0	0	0	25	25
912.5	0	0	0	0	0	218	0	0	0	0	22	22
913.5	0	0	0	0	0	190	0	0	0	0	19	19
914.5	0	0	0	0	0	165	0	0	0	0	16	16
915.5	0	0	0	0	0	143	0	0	0	0	14	14
916.5	0	0	0	0	0	124	0	0	0	0	12	12
917.5	0	0	0	0	0	107	0	0	0	0	11	11
918.5	0	0	0	0	0	93	0	0	0	0	9	9
919.5	0	0	0	0	0	80	0	0	0	0	8	8
920.5	0	0	0	0	0	69	0	0	0	0	7	7
921.5	0	0	0	0	0	59	0	0	0	0	6	6
922.5	0	0	0	0	0	51	0	0	0	0	5	5
923.5	0	0	0	0	0	44	0	0	0	0	4	4
924.5	0	0	0	0	0	37	0	0	0	0	4	4
925.5	0	0	0	0	0	32	0	0	0	0	3	3
926.5	0	0	0	0	0	27	0	0	0	0	3	3
927.5	0	0	0	0	0	23	0	0	0	0	2	2
928.5	0	0	0	0	0	20	0	0	0	0	2	2
929.5	0	0	0	0	0	17	0	0	0	0	2	2
930.5	0	0	0	0	0	14	0	0	0	0	1	1
931.5	0	0	0	0	0	12	0	0	0	0	1	1
932.5	0	0	0	0	0	10	0	0	0	0	1	1
933.5	0	0	0	0	0	9	0	0	0	0	0	0
934.5	0	0	0	0	0	7	0	0	0	0	0	0
935.5	0	0	0	0	0	6	0	0	0	0	0	0
936.5	0	0	0	0	0	5	0	0	0	0	0	0
937.5	0	0	0	0	0	4	0	0	0	0	0	0
938.5	0	0	0	0	0	4	0	0	0	0	0	0
939.5	0	0	0	0	0	3	0	0	0	0	0	0
940.5	0	0	0	0	0	3	0	0	0	0	0	0
941.5	0	0	0	0	0	2	0	0	0	0	0	0
942.5	0	0	0	0	0	2	0	0	0	0	0	0
943.5	0	0	0	0	0	1	0	0	0	0	0	0
944.5	0	0	0	0	0	1	0	0	0	0	0	0
945.5	0	0	0	0	0	1	0	0	0	0	0	0
946.5	0	0	0	0	0	0	0	0	0	0	0	0
947.5	0	0	0	0	0	0	0	0	0	0	0	0
948.5	0	0	0	0	0	0	0	0	0	0	0	0
949.5	0	0	0	0	0	0	0	0	0	0	0	0
950.5	0	0	0	0	0	0	0	0	0	0	0	0
951.5	0	0	0	0	0	0	0	0	0	0	0	0
952.5	0	0	0	0	0	0	0	0	0	0	0	0
953.5	0	0	0	0	0	0	0	0	0	0	0	0
954.5	0	0	0	0	0	0	0	0	0	0	0	0
955.5	0	0	0	0	0	0	0	0	0	0	0	0
956.5	0	0	0	0	0	0	0	0	0	0	0	0
957.5	0	0	0	0	0	0	0	0	0	0	0	0
958.5	0	0	0	0	0	0	0	0	0	0	0	0
959.5	0	0	0	0	0	0	0	0	0	0	0	0
960.5	0	0	0	0	0	0	0	0	0	0	0	0
961.5	0	0	0	0	0	0	0	0	0	0	0	0
962.5	0	0	0	0	0	0	0	0	0	0	0	0
963.5	0	0	0	0	0	0	0	0	0	0	0	0
964.5	0	0	0	0	0	0	0	0	0	0	0	0
965.5	0	0	0	0	0	0	0	0	0	0	0	0
966.5	0	0	0	0	0	0	0	0	0	0	0	0
967.5	0	0	0	0	0	0	0	0	0	0	0	0
968.5	0	0	0	0	0	0	0	0	0	0	0	0
969.5	0	0	0	0	0	0	0	0	0	0	0	0
970.5	0	0	0	0	0	0	0	0	0	0	0	0
971.5	0	0	0	0	0	0	0	0	0	0	0	0
972.5	0	0	0	0	0	0	0	0	0	0	0	0
973.5	0	0	0	0	0	0	0	0	0	0	0	0
974.5	0	0	0	0	0	0	0	0	0	0	0	0
975.5	0	0	0	0	0	0	0	0	0	0	0	0
976.5	0	0	0	0	0	0	0	0	0	0	0	0
977.5	0	0	0	0	0	0	0	0	0	0	0	0
978.5	0	0	0	0	0	0	0	0	0	0	0	0
979.5	0	0	0	0	0	0	0	0	0	0	0	0
980.5	0	0	0	0	0	0	0	0	0	0	0	0
981.5	0	0	0	0	0	0	0	0	0	0	0	0
982.5	0	0	0	0	0	0	0	0	0	0	0	0
983.5	0	0	0	0	0	0	0	0	0	0	0	0
984.5	0	0	0	0	0	0	0	0	0	0	0	0
985.5	0	0	0	0	0	0	0	0	0	0	0	0
986.5	0	0	0	0	0	0	0	0	0	0	0	0
987.5	0	0	0	0	0	0	0	0	0	0	0	0
988.5	0	0	0	0	0	0	0	0	0	0	0	0
989.5	0	0	0	0	0	0	0	0	0	0	0	0
990.5	0	0	0	0	0	0	0	0	0	0	0	0
991.5	0	0	0	0	0	0	0	0	0	0	0	0
992.5	0	0	0	0	0	0	0	0	0	0	0	0
993.5	0	0	0	0	0	0	0	0	0	0	0	0
994.5	0	0	0	0	0	0	0	0	0	0	0	0
995.5	0	0	0	0	0	0	0	0	0	0	0	0
996.5	0	0	0	0	0	0	0	0	0	0	0	0
997.5	0	0	0	0	0	0	0	0	0	0	0	0
998.5	0	0	0	0	0	0	0	0	0	0	0	0
999.5	0	0	0	0	0	0	0	0	0	0	0	0

## Sheet: B
Description: Nanoparticle concentration of excretory/secretory products of Sparicotyle chrysophrii according to size at 48 hours of in vitro maintenance.
	Video recording 1	Video recording 2	Video recording 3	Video recording 4	Video recording 5
Bin centre (nm)	Concentration (particles · mL-1)	Concentration (particles · mL-1)	Concentration (particles · mL-1)	Concentration (particles · mL-1)	Concentration (particles · mL-1)	Concentration average	Standard Error
0.5	0	0	0	0	0	0	0
1.5	0	0	0	0	0	0	0
2.5	0	0	0	0	0	0	0
3.5	0	0	0	0	0	0	0
4.5	0	0	0	0	0	0	0
5.5	0	0	0	0	0	0	0
6.5	0	0	0	0	0	0	0
7.5	0	0	0	0	0	0	0
8.5	0	0	0	0	0	0	0
9.5	0	0	0	0	0	0	0
10.5	0	0	0	0	0	0	0
11.5	0	0	0	0	0	0	0
12.5	0	0	0	0	0	0	0
13.5	0	0	0	0	0	0	0
14.5	0	0	0	0	0	0	0
15.5	0	0	0	0	0	0	0
16.5	0	0	0	0	0	0	0
17.5	0	0	0	0	0	0	0
18.5	0	0	0	0	0	0	0
19.5	0	0	0	0	0	0	0
20.5	0	0	0	0	0	0	0
21.5	0	0	0	0	0	0	0
22.5	0	0	0	0	0	0	0
23.5	0	0	0	0	0	0	0
24.5	0	0	0	0	0	0	0
25.5	0	0	0	0	0	0	0
26.5	0	0	0	0	0	0	0
27.5	0	0	0	0	0	0	0
28.5	0	0	0	0	0	0	0
29.5	0	0	0	0	0	0	0
30.5	0	0	0	0	0	0	0
31.5	0	0	0	0	0	0	0
32.5	0	0	0	0	0	0	0
33.5	0	0	0	0	0	0	0
34.5	0	0	0	0	0	0	0
35.5	0	0	0	0	0	0	0
36.5	0	0	0	0	0	0	0
37.5	0	0	0	0	0	0	0
38.5	0	0	0	0	0	0	0
39.5	0	0	0	0	0	0	0
40.5	0	0	0	0	0	0	0
41.5	0	0	0	0	0	0	0
42.5	0	0	0	0	0	0	0
43.5	0	0	0	0	0	0	0
44.5	0	0	0	0	0	0	0
45.5	0	0	0	0	0	0	0
46.5	0	0	0	0	0	0	0
47.5	0	0	0	0	0	0	0
48.5	0	0	0	0	0	0	0
49.5	0	0	0	0	0	0	0
50.5	0	0	0	0	0	0	0
51.5	0	0	0	0	0	0	0
52.5	0	0	0	0	0	0	0
53.5	0	0	2	0	0	0	0
54.5	0	0	5	0	0	1	1
55.5	0	0	12	0	0	2	2
56.5	0	0	26	0	0	5	5
57.5	0	0	55	1	0	11	11
58.5	0	0	110	2	0	22	22
59.5	0	0	209	4	0	43	42
60.5	0	0	380	7	0	77	76
61.5	0	0	662	11	0	135	132
62.5	0	0	1108	17	0	225	221
63.5	0	0	1786	27	0	363	356
64.5	0	0	2778	42	0	564	553
65.5	0	0	4180	64	0	849	833
66.5	0	0	6102	96	0	1240	1216
67.5	0	0	8658	141	0	1760	1725
68.5	0	0	11967	205	0	2435	2383
69.5	0	0	16148	294	0	3289	3215
70.5	0	0	21315	416	1	4348	4242
71.5	0	0	27577	584	2	5636	5486
72.5	0	0	35034	812	5	7176	6966
73.5	0	2	43784	1117	8	8991	8701
74.5	0	3	53918	1524	15	11106	10707
75.5	0	7	65531	2060	27	13548	13002
76.5	0	14	78723	2764	48	16346	15603
77.5	0	29	93607	3681	81	19536	18531
78.5	0	58	110317	4866	136	23162	21807
79.5	0	114	129012	6390	223	27281	25460
80.5	0	219	149889	8337	361	31962	29521
81.5	0	414	173183	10811	573	37297	34027
82.5	0	770	199184	13935	896	43402	39023
83.5	0	1403	228239	17862	1378	50427	44560
84.5	0	2512	260768	22769	2087	58570	50694
85.5	0	4411	297268	28872	3116	68087	57488
86.5	0	7598	338333	36424	4588	79310	65006
87.5	0	12834	384660	45725	6664	92679	73314
88.5	0	21255	437073	57127	9555	108766	82475
89.5	0	34507	496534	71044	13530	128315	92552
90.5	0	54911	564170	87954	18929	152288	103609
91.5	0	85641	641295	108417	26179	181913	115732
92.5	0	130910	729435	133079	35804	218733	129061
93.5	0	196129	830363	162685	48447	264657	143858
94.5	0	288029	946127	198093	64880	322000	160606
95.5	0	414690	1079094	240288	86028	393505	180146
96.5	0	585455	1231986	290398	112982	482343	203815
97.5	0	810703	1407926	349709	147016	592088	233520
98.5	0	1101452	1610478	419689	189606	726655	271677
99.5	0	1468803	1843703	502005	242444	890202	320967
100.5	0	1923249	2112196	598550	307449	1087013	383974
101.5	0	2473886	2421133	711465	386778	1321351	462834
102.5	0	3127604	2776312	843169	482835	1597307	558990
103.5	0	3888327	3184184	996385	598275	1918658	673063
104.5	0	4756396	3651871	1174170	736001	2288742	804810
105.5	0	5728151	4187181	1379945	899164	2710381	953122
106.5	0	6795786	4798585	1617526	1091151	3185838	1116079
107.5	0	7947485	5495193	1891149	1315577	3716829	1291046
108.5	0	9167845	6286685	2205496	1576261	4304589	1474822
109.5	0	10438554	7183218	2565714	1877210	4949970	1663849
110.5	0	11739250	8195300	2977431	2222591	5653575	1854467
111.5	0	13048504	9333621	3446758	2616702	6415896	2043206
112.5	0	14344831	10608844	3980280	3063940	7237456	2227097
113.5	0	15607655	12031368	4585043	3568766	8118922	2403997
114.5	0	16818162	13611038	5268507	4135665	9061188	2572889
115.5	0	17959988	15356839	6038497	4769111	10065421	2734147
116.5	0	19019720	17276560	6903120	5473525	11133044	2889729
117.5	0	19987181	19376442	7870668	6253229	12265692	3043259
118.5	0	20855536	21660830	8949487	7112415	13465109	3199952
119.5	0	21621216	24131833	10147832	8055092	14733018	3366327
120.5	0	22283700	26789013	11473687	9085053	16070969	3549712
121.5	0	22845200	29629125	12934569	10205830	17480167	3757535
122.5	0	23310268	32645903	14537315	11420658	18961305	3996540
123.5	0	23685375	35829934	16287845	12732428	20514403	4272046
124.5	0	23978486	39168607	18190927	14143657	22138671	4587438
125.5	0	24198650	42646162	20249933	15656443	23832399	4943947
126.5	0	24355631	46243833	22466610	17272428	25592878	5340736
127.5	0	24459586	49940095	24840856	18992763	27416362	5775203
128.5	0	24520798	53710994	27370537	20818069	29298070	6243385
129.5	0	24549465	57530575	30051320	22748399	31232227	6740370
130.5	0	24555545	61371372	32876566	24783205	33212139	7260668
131.5	0	24548646	65204952	35837266	26921299	35230302	7798511
132.5	0	24537972	69002502	38922033	29160822	37278539	8348083
133.5	0	24532298	72735424	42117158	31499211	39348160	8903684
134.5	0	24539985	76375923	45406731	33933169	41430134	9459855
135.5	0	24569019	79897579	48772820	36458639	43515271	10011458
136.5	0	24627072	83275859	52195711	39070785	45594406	10553721
137.5	0	24721584	86488586	55654207	41763973	47658585	11082274
138.5	0	24859853	89516318	59125972	44531767	49699230	11593151
139.5	0	25049145	92342659	62587914	47366930	51708308	12082787
140.5	0	25296803	94954477	66016596	50261433	53678476	12547998
141.5	0	25610371	97342031	69388662	53206479	55603206	12985950
142.5	0	25997716	99499018	72681274	56192546	57476901	13394133
143.5	0	26467172	101422530	75872535	59209434	59294988	13770313
144.5	0	27027666	103112943	78941891	62246335	61053991	14112499
145.5	0	27688872	104573740	81870509	65291921	62751590	14418901
146.5	0	28461356	105811273	84641601	68334444	64386665	14687891
147.5	0	29356728	106834494	87240713	71361857	65959323	14917975
148.5	0	30387803	107654644	89655943	74361948	67470915	15107762
149.5	0	31568755	108284926	91878101	77322495	68924042	15255954
150.5	0	32915277	108740170	93900812	80231420	70322548	15361339
151.5	0	34444728	109036498	95720537	83076969	71671505	15422803
152.5	0	36176278	109190997	97336549	85847885	72977194	15439372
153.5	0	38131024	109221407	98750832	88533589	74247068	15410269
154.5	0	40332080	109145837	99967937	91124359	75489714	15335019
155.5	0	42804632	108982497	100994785	93611496	76714798	15213603
156.5	0	45575920	108749471	101840433	95987488	77932999	15046675
157.5	0	48675153	108464505	102515807	98246147	79155924	14835864
158.5	0	52133325	108144843	103033418	100382733	80396009	14584194
159.5	0	55982897	107807081	103407063	102394048	81666389	14296629
160.5	0	60257339	107467054	103651525	104278514	82980739	13980792
161.5	0	64990483	107139747	103782280	106036201	84353087	13647859
162.5	0	70215682	106839237	103815214	107668849	85797582	13313592
163.5	0	75964735	106578646	103766364	109179842	87328219	12999428
164.5	0	82266571	106370118	103651673	110574159	88958523	12733310
165.5	0	89145699	106224811	103486784	111858300	90701180	12549800
166.5	0	96620412	106152893	103286855	113040182	92567631	12488720
167.5	0	104700807	106163557	103066406	114129019	94567624	12591661
168.5	0	113386652	106265030	102839196	115135183	96708740	12896371
169.5	0	122665207	106464594	102618127	116070051	98995918	13430298
170.5	0	132509092	106768595	102415175	116945849	101430980	14205622
171.5	0	142874355	107182462	102241346	117775486	104012209	15217689
172.5	0	153698884	107710715	102106649	118572394	106733991	16446934
173.5	0	164901352	108356971	102020092	119350368	109586569	17862728
174.5	0	176380854	109123937	101989686	120123416	112555931	19427303
175.5	0	188017384	110013409	102022467	120905618	115623873	21098768
176.5	0	199673288	111026251	102124524	121710995	118768254	22833058
177.5	0	211195747	112162379	102301032	122553389	121963455	24585156
178.5	0	222420285	113420731	102556292	123446359	125181046	26309936
179.5	0	233175239	114799241	102893769	124403086	128390643	27962922
180.5	0	243287011	116294805	103316135	125436290	131560921	29501093
181.5	0	252585861	117903250	103825312	126558153	134660735	30883775
182.5	0	260911955	119619305	104422506	127780254	137660286	32073619
183.5	0	268121289	121436579	105108249	129113508	140532270	33037586
184.5	0	274091160	123347543	105882431	130568106	143252929	33747888
185.5	0	278724813	125343530	106744337	132153456	145802943	34182802
186.5	0	281954990	127414743	107692673	133878127	148168094	34327304
187.5	0	283746159	129550287	108725598	135749777	150339684	34173469
188.5	0	284095292	131738213	109840750	137775095	152314648	33720614
189.5	0	283031200	133965591	111035273	139959713	154095398	32975183
190.5	0	280612490	136218604	112305840	142308127	155689382	31950399
191.5	0	276924345	138482666	113648678	144823601	157108431	30665729
192.5	0	272074352	140742564	115059595	147508061	158367906	29146226
193.5	0	266187708	142982621	116534003	150361980	159485747	27421839
194.5	0	259402082	145186885	118066941	153384262	160481445	25526817
195.5	0	251862459	147339332	119653106	156572108	161375042	23499338
196.5	0	243716224	149424081	121286880	159920886	162186172	21381578
197.5	0	235108713	151425622	122962352	163424000	162933221	19220511
198.5	0	226179385	153329041	124673359	167072758	163632617	17069878
199.5	0	217058724	155120248	126413505	170856252	164298285	14993938
200.5	0	207865906	156786193	128176204	174761251	164941256	13073552
201.5	0	198707214	158315062	129954704	178772108	165569456	11413824
202.5	0	189675168	159696462	131742127	182870701	166187628	10146931
203.5	0	180848256	160921564	133531501	187036401	166797401	9412040
204.5	0	172291201	161983234	135315796	191246075	167397469	9294830
205.5	0	164055620	162876109	137087957	195474140	167983852	9763671
206.5	0	156180999	163596652	138840945	199692667	168550234	10682955
207.5	0	148695861	164143163	140567765	203871532	169088336	11890034
208.5	0	141619048	164515753	142261504	207978637	169588319	13250716
209.5	0	134961042	164716283	143915369	211980187	170039193	14670853
210.5	0	128725268	164748270	145522716	215841023	170429221	16088151
211.5	0	122909325	164616770	147077082	219525028	170746308	17461775
212.5	0	117506137	164328222	148572223	222995576	170978358	18764683
213.5	0	112504970	163890294	150002141	226216037	171113609	19978701
214.5	0	107892345	163311691	151361110	229150322	171140932	21091491
215.5	0	103652808	162601975	152643714	231763461	171050086	22094677
216.5	0	99769594	161771370	153844865	234022192	170831942	22982677
217.5	0	96225167	160830572	154959832	235895559	170478668	23751961
218.5	0	93001657	159790559	155984263	237355493	169983873	24400581
219.5	0	90081207	158662424	156914208	238377366	169342715	24927868
220.5	0	87446240	157457205	157746138	238940497	168551973	25334232
221.5	0	85079648	156185740	158476959	239028598	167610087	25621044
222.5	0	82964933	154858532	159104029	238630138	166517158	25790556
223.5	0	81086295	153485641	159625169	237738629	165274924	25845848
224.5	0	79428676	152076583	160038672	236352797	163886704	25790800
225.5	0	77977780	150640254	160343304	234476661	162357314	25630058
226.5	0	76720064	149184868	160538312	232119493	160692960	25369014
227.5	0	75642708	147717917	160623419	229295671	158901111	25013776
228.5	0	74733577	146246137	160598822	226024431	156990352	24571128
229.5	0	73981167	144775497	160465178	222329508	154970222	24048492
230.5	0	73374549	143311195	160223598	218238704	152851048	23453875
231.5	0	72903307	141857665	159875629	213783370	150643758	22795808
232.5	0	72557478	140418599	159423236	208997835	148359709	22083280
233.5	0	72327489	138996966	158868779	203918790	146010499	21325672
234.5	0	72204100	137595050	158214989	198584648	143607796	20532671
235.5	0	72178351	136214483	157464939	193034903	141163170	19714204
236.5	0	72241512	134856290	156622016	187309487	138687933	18880349
237.5	0	72385042	133520929	155689889	181448167	136193002	18041259
238.5	0	72600557	132208338	154672472	175489978	133688770	17207070
239.5	0	72879797	130917988	153573892	169472703	131185000	16387811
240.5	0	73214612	129648923	152398455	163432421	128690734	15593293
241.5	0	73596949	128399815	151150603	157403121	126214228	14832973
242.5	0	74018853	127169009	149834887	151416390	123762900	14115792
243.5	0	74472470	125954575	148455923	145501165	121343302	13449967
244.5	0	74950062	124754348	147018362	139683571	118961110	12842736
245.5	0	75444032	123565981	145526855	133986820	116621128	12300070
246.5	0	75946948	122386983	143986022	128431168	114327309	11826354
247.5	0	76451582	121214767	142400420	123033947	112082794	11424101
248.5	0	76950945	120046688	140774515	117809627	109889952	11093733
249.5	0	77438336	118880086	139112659	112769939	107750441	10833492
250.5	0	77907380	117712316	137419063	107924019	105665269	10639524
251.5	0	78352081	116540793	135697781	103278587	103634857	10506145
252.5	0	78766861	115363016	133952685	98838146	101659116	10426253
253.5	0	79146609	114176604	132187459	94605184	99737517	10391831
254.5	0	79486718	112979323	130405580	90580397	97869155	10394456
255.5	0	79783120	111769110	128610308	86762896	96052829	10425757
256.5	0	80032318	110544096	126804686	83150425	94287098	10477783
257.5	0	80231403	109302625	124991528	79739560	92570347	10543244
258.5	0	80378072	108043273	123173421	76525903	90900840	10615668
259.5	0	80470635	106764858	121352724	73504264	89276775	10689455
260.5	0	80508011	105466453	119531571	70668820	87696322	10759876
261.5	0	80489713	104147392	117711876	68013268	86157666	10823026
262.5	0	80415838	102807272	115895338	65530960	84659039	10875758
263.5	0	80287030	101445958	114083450	63215013	83198741	10915601
264.5	0	80104452	100063578	112277509	61058420	81775166	10940676
265.5	0	79869740	98660516	110478623	59054131	80386815	10949614
266.5	0	79584960	97237407	108687728	57195128	79032302	10941486
267.5	0	79252558	95795126	106905594	55474485	77710366	10915731
268.5	0	78875302	94334773	105132846	53885418	76419868	10872101
269.5	0	78456229	92857658	103369970	52421322	75159789	10810605
270.5	0	77998588	91365285	101617333	51075802	73929228	10731465
271.5	0	77505783	89859333	99875196	49842690	72727393	10635078
272.5	0	76981318	88341633	98143724	48716060	71553592	10521983
273.5	0	76428741	86814150	96423007	47690236	70407225	10392831
274.5	0	75851599	85278961	94713070	46759792	69287770	10248364
275.5	0	75253386	83738230	93013889	45919553	68194772	10089392
276.5	0	74637506	82194190	91325402	45164583	67127834	9916779
277.5	0	74007228	80649115	89647526	44490180	66086601	9731426
278.5	0	73365656	79105304	87980162	43891862	65070751	9534262
279.5	0	72715702	77565057	86323217	43365355	64079983	9326238
280.5	0	72060057	76030659	84676605	42906578	63114007	9108312
281.5	0	71401174	74504354	83040262	42511626	62172534	8881453
282.5	0	70741256	72988338	81414153	42176755	61255266	8646630
283.5	0	70082237	71484733	79798283	41898362	60361893	8404813
284.5	0	69425785	69995581	78192697	41672976	59492077	8156972
285.5	0	68773291	68522828	76597494	41497233	58645456	7904076
286.5	0	68125873	67068312	75012826	41367868	57821628	7647091
287.5	0	67484381	65633758	73438903	41281694	57020159	7386986
288.5	0	66849398	64220768	71875996	41235594	56240567	7124730
289.5	0	66221252	62830816	70324436	41226504	55482329	6861298
290.5	0	65600028	61465244	68784617	41251405	54744874	6597671
291.5	0	64985575	60125259	67256994	41307313	54027586	6334840
292.5	0	64377529	58811935	65742081	41391267	53329799	6073806
293.5	0	63775321	57526210	64240444	41500329	52650803	5815588
294.5	0	63178198	56268889	62752706	41631575	51989842	5561218
295.5	0	62585241	55040645	61279534	41782094	51346117	5311751
296.5	0	61995385	53842025	59821637	41948985	50718791	5068258
297.5	0	61407435	52673454	58379761	42129363	50106990	4831831
298.5	0	60820094	51535238	56954681	42320356	49509807	4603577
299.5	0	60231979	50427573	55547193	42519114	48926309	4384614
300.5	0	59641644	49350546	54158110	42722815	48355543	4176060
301.5	0	59047604	48304147	52788253	42928670	47796538	3979019
302.5	0	58448356	47288273	51438440	43133937	47248315	3794561
303.5	0	57842399	46302735	50109486	43335931	46709892	3623693
304.5	0	57228261	45347265	48802190	43532032	46180293	3467321
305.5	0	56604518	44421521	47517328	43719703	45658551	3326212
306.5	0	55969812	43525100	46255651	43896503	45143721	3200942
307.5	0	55322878	42657536	45017872	44060098	44634883	3091852
308.5	0	54662554	41818314	43804667	44208276	44131150	2999004
309.5	0	53987808	41006872	42616664	44338965	43631678	2922151
310.5	0	53297746	40222610	41454443	44450239	43135668	2860728
311.5	0	52591633	39464890	40318527	44540337	42642376	2813867
312.5	0	51868898	38733050	39209383	44607670	42151117	2780429
313.5	0	51129151	38026403	38127419	44650834	41661270	2759069
314.5	0	50372185	37344243	37072977	44668617	41172285	2748299
315.5	0	49597984	36685850	36046339	44660005	40683683	2746565
316.5	0	48806727	36050496	35047720	44624190	40195058	2752315
317.5	0	47998784	35437446	34077271	44560568	39706086	2764059
318.5	0	47174713	34845963	33135079	44468745	39216515	2780408
319.5	0	46335260	34275310	32221168	44348531	38726175	2800112
320.5	0	45481346	33724757	31335500	44199940	38234971	2822069
321.5	0	44614058	33193578	30477979	44023179	37742882	2845334
322.5	0	43734638	32681059	29648450	43818649	37249958	2869113
323.5	0	42844467	32186496	28846704	43586928	36756320	2892759
324.5	0	41945050	31709199	28072482	43328761	36262148	2915754
325.5	0	41037997	31248493	27325474	43045051	35767686	2937698
326.5	0	40125009	30803722	26605328	42736844	35273226	2958293
327.5	0	39207852	30374247	25911651	42405309	34779111	2977326
328.5	0	38288344	29959449	25244009	42051732	34285720	2994654
329.5	0	37368333	29558729	24601939	41677491	33793471	3010194
330.5	0	36449678	29171511	23984944	41284044	33302807	3023908
331.5	0	35534229	28797240	23392502	40872912	32814191	3035792
332.5	0	34623813	28435384	22824069	40445664	32328103	3045867
333.5	0	33720213	28085436	22279080	40003899	31845029	3054172
334.5	0	32825155	27746910	21756954	39549232	31365459	3060753
335.5	0	31940298	27419344	21257098	39083280	30889879	3065664
336.5	0	31067213	27102303	20778908	38607649	30418765	3068958
337.5	0	30207382	26795372	20321774	38123920	29952583	3070686
338.5	0	29362183	26498160	19885078	37633638	29491781	3070891
339.5	0	28532886	26210302	19468205	37138304	29036783	3069614
340.5	0	27720647	25931452	19070536	36639366	28587993	3066887
341.5	0	26926506	25661291	18691456	36138207	28145787	3062735
342.5	0	26151384	25399519	18330354	35636144	27710513	3057176
343.5	0	25396081	25145857	17986622	35134421	27282489	3050225
344.5	0	24661283	24900049	17659664	34634203	26862001	3041891
345.5	0	23947555	24661858	17348888	34136575	26449306	3032179
346.5	0	23255355	24431066	17053714	33642540	26044628	3021094
347.5	0	22585030	24207475	16773570	33153019	25648159	3008638
348.5	0	21936825	23990903	16507899	32668848	25260062	2994817
349.5	0	21310889	23781185	16256154	32190780	24880469	2979635
350.5	0	20707279	23578173	16017799	31719488	24509484	2963103
351.5	0	20125968	23381732	15792315	31255565	24147182	2945232
352.5	0	19566853	23191744	15579194	30799528	23793613	2926041
353.5	0	19029758	23008100	15377942	30351820	23448804	2905551
354.5	0	18514447	22830706	15188079	29912813	23112757	2883792
355.5	0	18020625	22659478	15009139	29482812	22785454	2860797
356.5	0	17547947	22494341	14840673	29062059	22466857	2836606
357.5	0	17096025	22335231	14682242	28650739	22156911	2811266
358.5	0	16664433	22182089	14533425	28248981	21855545	2784829
359.5	0	16252714	22034866	14393813	27856861	21562674	2757354
360.5	0	15860383	21893516	14263011	27474411	21278200	2728903
361.5	0	15486936	21758001	14140640	27101621	21002015	2699548
362.5	0	15131851	21628284	14026334	26738442	20734001	2669362
363.5	0	14794592	21504334	13919740	26384791	20474032	2638425
364.5	0	14474617	21386120	13820520	26040553	20221974	2606821
365.5	0	14171377	21273613	13728349	25705589	19977691	2574637
366.5	0	13884320	21166786	13642916	25379735	19741038	2541966
367.5	0	13612898	21065610	13563923	25062810	19511870	2508903
368.5	0	13356560	20970056	13491083	24754615	19290039	2475544
369.5	0	13114766	20880092	13424127	24454939	19075395	2441992
370.5	0	12886976	20795686	13362793	24163560	18867787	2408348
371.5	0	12672663	20716801	13306836	23880249	18667064	2374718
372.5	0	12471305	20643395	13256022	23604774	18473077	2341206
373.5	0	12282393	20575425	13210129	23336900	18285675	2307920
374.5	0	12105425	20512840	13168947	23076390	18104712	2274969
375.5	0	11939912	20455585	13132279	22823013	17930041	2242458
376.5	0	11785376	20403599	13099938	22576539	17761518	2210497
377.5	0	11641349	20356812	13071752	22336746	17599002	2179192
378.5	0	11507377	20315150	13047557	22103417	17442354	2148648
379.5	0	11383013	20278529	13027201	21876345	17291436	2118970
380.5	0	11267825	20246858	13010545	21655334	17146117	2090259
381.5	0	11161389	20220037	12997458	21440197	17006264	2062614
382.5	0	11063295	20197959	12987821	21230760	16871750	2036129
383.5	0	10973140	20180504	12981525	21026861	16742448	2010894
384.5	0	10890531	20167545	12978471	20828353	16618236	1986995
385.5	0	10815087	20158945	12978569	20635101	16498994	1964511
386.5	0	10746433	20154556	12981740	20446983	16384603	1943513
387.5	0	10684203	20154220	12987912	20263895	16274947	1924067
388.5	0	10628043	20157766	12997021	20085743	16169912	1906228
389.5	0	10577601	20165016	13009015	19912450	16069387	1890043
390.5	0	10532537	20175777	13023845	19743953	15973260	1875548
391.5	0	10492516	20189847	13041473	19580201	15881422	1862770
392.5	0	10457211	20207011	13061866	19421159	15793766	1851723
393.5	0	10426301	20227043	13084999	19266803	15710185	1842411
394.5	0	10399472	20249706	13110851	19117123	15630572	1834827
395.5	0	10376417	20274752	13139409	18972121	15554821	1828949
396.5	0	10356833	20301919	13170662	18831809	15482829	1824747
397.5	0	10340426	20330935	13204606	18696212	15414489	1822178
398.5	0	10326908	20361519	13241241	18565363	15349698	1821189
399.5	0	10315996	20393374	13280569	18439305	15288349	1821717
400.5	0	10307414	20426198	13322596	18318089	15230339	1823690
401.5	0	10300894	20459675	13367330	18201775	15175561	1827025
402.5	0	10296173	20493480	13414780	18090429	15123910	1831637
403.5	0	10292998	20527279	13464959	17984122	15075279	1837430
404.5	0	10291122	20560730	13517879	17882932	15029562	1844305
405.5	0	10290306	20593481	13573550	17786940	14986652	1852160
406.5	0	10290318	20625174	13631987	17696231	14946441	1860888
407.5	0	10290939	20655445	13693198	17610893	14908821	1870383
408.5	0	10291954	20683923	13757195	17531015	14873682	1880538
409.5	0	10293162	20710232	13823984	17456689	14840917	1891244
410.5	0	10294369	20733995	13893571	17388004	14810417	1902398
411.5	0	10295393	20754830	13965957	17325053	14782071	1913896
412.5	0	10296062	20772355	14041142	17267925	14755772	1925641
413.5	0	10296218	20786187	14119117	17216706	14731410	1937537
414.5	0	10295711	20795944	14199875	17171483	14708877	1949497
415.5	0	10294405	20801250	14283398	17132338	14688064	1961436
416.5	0	10292177	20801729	14369666	17099347	14668864	1973278
417.5	0	10288915	20797012	14458651	17072586	14651172	1984955
418.5	0	10284522	20786738	14550319	17052121	14634881	1996404
419.5	0	10278912	20770555	14644630	17038016	14619888	2007574
420.5	0	10272015	20748121	14741535	17030326	14606089	2018419
421.5	0	10263770	20719104	14840977	17029098	14593384	2028906
422.5	0	10254134	20683187	14942892	17034375	14581673	2039008
423.5	0	10243075	20640070	15047208	17046187	14570859	2048712
424.5	0	10230574	20589467	15153842	17064557	14560846	2058012
425.5	0	10216626	20531112	15262703	17089497	14551542	2066914
426.5	0	10201238	20464756	15373690	17121008	14542854	2075435
427.5	0	10184431	20390175	15486694	17159081	14534694	2083601
428.5	0	10166235	20307166	15601593	17203691	14526976	2091450
429.5	0	10146695	20215548	15718257	17254805	14519615	2099030
430.5	0	10125866	20115168	15836547	17312370	14512528	2106400
431.5	0	10103814	20005898	15956311	17376321	14505637	2113627
432.5	0	10080614	19887636	16077388	17446577	14498863	2120790
433.5	0	10056354	19760310	16199606	17523039	14492131	2127973
434.5	0	10031126	19623876	16322785	17605590	14485368	2135270
435.5	0	10005036	19478319	16446733	17694095	14478500	2142781
436.5	0	9978193	19323654	16571249	17788397	14471459	2150612
437.5	0	9950717	19159926	16696121	17888320	14464175	2158871
438.5	0	9922731	18987210	16821130	17993663	14456580	2167669
439.5	0	9894366	18805613	16946047	18104205	14448607	2177118
440.5	0	9865757	18615269	17070634	18219698	14440189	2187327
441.5	0	9837045	18416343	17194645	18339870	14431262	2198402
442.5	0	9808373	18209031	17317829	18464423	14421758	2210444
443.5	0	9779887	17993553	17439925	18593031	14411612	2223546
444.5	0	9751736	17770160	17560669	18725341	14400756	2237788
445.5	0	9724073	17539128	17679789	18860971	14389123	2253242
446.5	0	9697048	17300760	17797010	18999508	14376644	2269963
447.5	0	9670815	17055379	17912053	19140512	14363248	2287991
448.5	0	9645527	16803335	18024638	19283512	14348865	2307349
449.5	0	9621338	16544996	18134480	19428004	14333419	2328041
450.5	0	9598400	16280749	18241296	19573457	14316835	2350050
451.5	0	9576864	16011001	18344802	19719309	14299035	2373343
452.5	0	9556881	15736172	18444717	19864968	14279939	2397863
453.5	0	9538598	15456696	18540761	20009811	14259462	2423533
454.5	0	9522163	15173020	18632658	20153190	14237520	2450260
455.5	0	9507718	14885597	18720137	20294429	14214025	2477928
456.5	0	9495406	14594892	18802934	20432826	14188887	2506406
457.5	0	9485364	14301371	18880790	20567657	14162013	2535546
458.5	0	9477728	14005506	18953457	20698173	14133309	2565186
459.5	0	9472632	13707767	19020694	20823612	14102679	2595149
460.5	0	9470203	13408627	19082272	20943191	14070026	2625250
461.5	0	9470569	13108553	19137972	21056116	14035252	2655292
462.5	0	9473850	12808007	19187590	21161585	13998258	2685074
463.5	0	9480167	12507446	19230934	21258788	13958947	2714388
464.5	0	9489633	12207316	19267826	21346915	13917221	2743023
465.5	0	9502361	11908055	19298104	21425160	13872986	2770769
466.5	0	9518457	11610086	19321622	21492724	13826148	2797416
467.5	0	9538025	11313822	19338251	21548820	13776618	2822758
468.5	0	9561164	11019659	19347880	21592679	13724310	2846594
469.5	0	9587969	10727977	19350413	21623557	13669143	2868731
470.5	0	9618532	10439140	19345777	21640737	13611043	2888983
471.5	0	9652938	10153492	19333912	21643536	13549942	2907177
472.5	0	9691269	9871360	19314782	21631312	13485780	2923153
473.5	0	9733603	9593051	19288368	21603465	13418507	2936762
474.5	0	9780010	9318850	19254668	21559450	13348080	2947873
475.5	0	9830557	9049024	19213703	21498774	13274470	2956374
476.5	0	9885305	8783817	19165510	21421004	13197656	2962168
477.5	0	9944310	8523453	19110146	21325776	13117631	2965180
478.5	0	10007619	8268136	19047684	21212792	13034402	2965356
479.5	0	10075275	8018047	18978217	21081827	12947986	2962664
480.5	0	10147312	7773347	18901855	20932736	12858417	2957095
481.5	0	10223758	7534178	18818724	20765449	12765741	2948665
482.5	0	10304631	7300659	18728966	20579981	12670022	2937414
483.5	0	10389941	7072892	18632738	20376429	12571334	2923408
484.5	0	10479690	6850960	18530212	20154974	12469769	2906738
485.5	0	10573868	6634927	18421572	19915881	12365434	2887523
486.5	0	10672454	6424839	18307017	19659501	12258446	2865907
487.5	0	10775417	6220727	18186755	19386265	12148939	2842058
488.5	0	10882711	6022603	18061005	19096686	12037061	2816175
489.5	0	10994280	5830468	17929998	18791356	11922969	2788478
490.5	0	11110050	5644306	17793970	18470940	11806833	2759211
491.5	0	11229936	5464089	17653167	18136176	11688833	2728644
492.5	0	11353832	5289775	17507840	17787867	11569159	2697065
493.5	0	11481618	5121313	17358244	17426875	11448007	2664783
494.5	0	11613155	4958640	17204641	17054121	11325581	2632124
495.5	0	11748285	4801684	17047295	16670573	11202089	2599425
496.5	0	11886829	4650364	16886471	16277240	11077741	2567035
497.5	0	12028588	4504592	16722436	15875170	10952751	2535308
498.5	0	12173337	4364273	16555458	15465435	10827331	2504598
499.5	0	12320833	4229305	16385802	15049132	10701692	2475254
500.5	0	12470805	4099582	16213734	14627369	10576041	2447614
501.5	0	12622957	3974993	16039515	14201261	10450580	2422000
502.5	0	12776969	3855424	15863404	13771922	10325503	2398708
503.5	0	12932493	3740758	15685655	13340457	10200998	2378004
504.5	0	13089154	3630874	15506519	12907956	10077240	2360118
505.5	0	13246549	3525652	15326241	12475488	9954395	2345235
506.5	0	13404247	3424970	15145058	12044094	9832613	2333492
507.5	0	13561790	3328704	14963202	11614780	9712034	2324976
508.5	0	13718690	3236732	14780898	11188514	9592779	2319717
509.5	0	13874432	3148933	14598365	10766219	9474955	2317692
510.5	0	14028474	3065184	14415811	10348771	9358652	2318822
511.5	0	14180247	2985366	14233438	9936993	9243943	2322975
512.5	0	14329156	2909360	14051439	9531654	9130881	2329973
513.5	0	14474582	2837051	13869999	9133465	9019503	2339592
514.5	0	14615883	2768324	13689293	8743077	8909828	2351572
515.5	0	14752396	2703068	13509488	8361081	8801855	2365621
516.5	0	14883439	2641175	13330742	7988007	8695568	2381422
517.5	0	15008314	2582538	13153204	7624324	8590932	2398640
518.5	0	15126309	2527054	12977013	7270437	8487895	2416930
519.5	0	15236704	2474625	12802300	6926692	8386392	2435938
520.5	0	15338769	2425154	12629186	6593377	8286340	2455310
521.5	0	15431775	2378549	12457786	6270721	8187645	2474697
522.5	0	15514991	2334719	12288202	5958897	8090200	2493758
523.5	0	15587695	2293580	12120531	5658026	7993886	2512159
524.5	0	15649174	2255048	11954859	5368179	7898577	2529583
525.5	0	15698730	2219047	11791265	5089376	7804137	2545729
526.5	0	15735688	2185499	11629822	4821597	7710425	2560312
527.5	0	15759397	2154333	11470591	4564775	7617296	2573066
528.5	0	15769241	2125482	11313628	4318810	7524603	2583744
529.5	0	15764637	2098880	11158983	4083563	7432197	2592124
530.5	0	15745049	2074466	11006695	3858866	7339930	2598000
531.5	0	15709987	2052182	10856800	3644522	7247660	2601192
532.5	0	15659015	2031972	10709326	3440307	7155246	2601541
533.5	0	15591757	2013785	10564294	3245977	7062556	2598911
534.5	0	15507900	1997573	10421720	3061269	6969465	2593188
535.5	0	15407203	1983289	10281615	2885904	6875860	2584283
536.5	0	15289493	1970890	10143983	2719590	6781636	2572129
537.5	0	15154678	1960336	10008823	2562025	6686702	2556684
538.5	0	15002745	1951588	9876131	2412898	6590983	2537927
539.5	0	14833763	1944613	9745895	2271894	6494416	2515861
540.5	0	14647888	1939375	9618103	2138694	6396955	2490516
541.5	0	14445361	1935845	9492734	2012978	6298570	2461939
542.5	0	14226510	1933994	9369767	1894425	6199249	2430204
543.5	0	13991752	1933794	9249176	1782718	6098996	2395407
544.5	0	13741588	1935221	9130930	1677544	5997833	2357663
545.5	0	13476604	1938249	9014998	1578592	5895801	2317113
546.5	0	13197467	1942858	8901343	1485560	5792955	2273914
547.5	0	12904925	1949024	8789927	1398151	5689371	2228246
548.5	0	12599797	1956729	8680709	1316077	5585136	2180305
549.5	0	12282972	1965952	8573645	1239058	5480357	2130307
550.5	0	11955404	1976674	8468690	1166821	5375151	2078483
551.5	0	11618102	1988877	8365795	1099107	5269651	2025080
552.5	0	11272126	2002543	8264911	1035663	5164001	1970359
553.5	0	10918578	2017653	8165986	976246	5058353	1914592
554.5	0	10558595	2034188	8068968	920626	4952871	1858063
555.5	0	10193339	2052128	7973802	868580	4847725	1801063
556.5	0	9823990	2071455	7880431	819898	4743087	1743890
557.5	0	9451738	2092147	7788801	774377	4639138	1686848
558.5	0	9077770	2114182	7698851	731827	4536055	1630242
559.5	0	8703267	2137537	7610525	692065	4434020	1574377
560.5	0	8329389	2162186	7523761	654920	4333209	1519554
561.5	0	7957272	2188102	7438500	620229	4233796	1466071
562.5	0	7588018	2215256	7354681	587839	4135950	1414213
563.5	0	7222688	2243616	7272242	557604	4039833	1364253
564.5	0	6862291	2273147	7191122	529388	3945597	1316447
565.5	0	6507785	2303813	7111259	503063	3853386	1271029
566.5	0	6160065	2335572	7032591	478508	3763332	1228209
567.5	0	5819962	2368382	6955055	455610	3675556	1188162
568.5	0	5488234	2402194	6878589	434262	3590165	1151030
569.5	0	5165571	2436957	6803131	414367	3507252	1116916
570.5	0	4852582	2472617	6728620	395830	3426898	1085878
571.5	0	4549801	2509115	6654992	378566	3349165	1057930
572.5	0	4257686	2546387	6582188	362492	3274104	1033040
573.5	0	3976614	2584366	6510146	347535	3201750	1011131
574.5	0	3706885	2622980	6438806	333623	3132121	992083
575.5	0	3448724	2662153	6368107	320692	3065223	975739
576.5	0	3202281	2701804	6297991	308681	3001046	961908
577.5	0	2967637	2741847	6228400	297532	2939568	950377
578.5	0	2744805	2782194	6159275	287195	2880751	940913
579.5	0	2533733	2822751	6090561	277621	2824548	933277
580.5	0	2334310	2863419	6022201	268765	2770897	927225
581.5	0	2146372	2904097	5954141	260586	2719729	922517
582.5	0	1969704	2944679	5886329	253046	2670962	918924
583.5	0	1804044	2985056	5818712	246109	2624508	916230
584.5	0	1649093	3025116	5751239	239745	2580270	914235
585.5	0	1504518	3064744	5683862	233924	2538145	912758
586.5	0	1369953	3103823	5616533	228618	2498025	911637
587.5	0	1245011	3142233	5549206	223804	2459798	910731
588.5	0	1129284	3179853	5481837	219460	2423346	909915
589.5	0	1022349	3216562	5414384	215565	2388553	909083
590.5	0	923774	3252237	5346807	212102	2355299	908146
591.5	0	833120	3286756	5279066	209055	2323465	907029
592.5	0	749946	3319998	5211127	206411	2292931	905671
593.5	0	673811	3351843	5142954	204156	2263579	904022
594.5	0	604280	3382173	5074517	202281	2235295	902042
595.5	0	540925	3410874	5005787	200778	2207966	899700
596.5	0	483328	3437833	4936735	199638	2181483	896973
597.5	0	431083	3462942	4867339	198857	2155740	893844
598.5	0	383796	3486100	4797577	198431	2130638	890298
599.5	0	341091	3507207	4727429	198357	2106080	886328
600.5	0	302608	3526173	4656880	198635	2081977	881929
601.5	0	268002	3542913	4585917	199265	2058244	877097
602.5	0	236949	3557347	4514529	200249	2034801	871833
603.5	0	209143	3569407	4442709	201592	2011577	866136
604.5	0	184294	3579030	4370453	203298	1988505	860009
605.5	0	162133	3586162	4297760	205373	1965524	853455
606.5	0	142409	3590759	4224631	207827	1942580	846478
607.5	0	124888	3592784	4151072	210669	1919625	839082
608.5	0	109355	3592213	4077090	213910	1896618	831271
609.5	0	95609	3589028	4002698	217564	1873523	823052
610.5	0	83467	3583223	3927909	221645	1850310	814430
611.5	0	72763	3574801	3852742	226170	1826956	805411
612.5	0	63343	3563776	3777217	231157	1803442	796004
613.5	0	55066	3550169	3701358	236627	1779757	786214
614.5	0	47808	3534013	3625192	242601	1755892	776051
615.5	0	41453	3515349	3548749	249104	1731846	765524
616.5	0	35898	3494228	3472063	256162	1707622	754642
617.5	0	31049	3470709	3395168	263804	1683227	743415
618.5	0	26825	3444858	3318104	272060	1658672	731856
619.5	0	23149	3416750	3240911	280964	1633974	719976
620.5	0	19956	3386468	3163634	290551	1609152	707789
621.5	0	17185	3354101	3086318	300859	1584229	695309
622.5	0	14785	3319742	3009012	311929	1559233	682551
623.5	0	12708	3283492	2931767	323804	1534193	669531
624.5	0	10914	3245456	2854634	336530	1509142	656267
625.5	0	9365	3205742	2777669	350157	1484115	642777
626.5	0	8030	3164463	2700927	364735	1459149	629081
627.5	0	6880	3121734	2624466	380320	1434283	615198
628.5	0	5891	3077673	2548344	396970	1409560	601151
629.5	0	5041	3032396	2472621	414746	1385022	586963
630.5	0	4312	2986025	2397356	433710	1360713	572657
631.5	0	3686	2938679	2322612	453930	1336678	558261
632.5	0	3150	2890475	2248448	475476	1312965	543801
633.5	0	2691	2841533	2174926	498419	1289619	529308
634.5	0	2298	2791968	2102108	522835	1266687	514812
635.5	0	1962	2741895	2030054	548802	1244218	500349
636.5	0	1675	2691425	1958824	576400	1222259	485955
637.5	0	1429	2640667	1888477	605711	1200857	471672
638.5	0	1220	2589726	1819072	636819	1180058	457545
639.5	0	1041	2538703	1750665	669809	1159909	443622
640.5	0	889	2487697	1683311	704767	1140455	429960
641.5	0	759	2436799	1617064	741780	1121740	416620
642.5	0	648	2386100	1551975	780936	1103808	403671
643.5	0	554	2335682	1488094	822318	1086699	391190
644.5	0	473	2285625	1425466	866013	1070454	379263
645.5	0	405	2236002	1364136	912101	1055109	367984
646.5	0	346	2186884	1304146	960660	1040702	357459
647.5	0	297	2138335	1245534	1011766	1027263	347802
648.5	0	254	2090413	1188334	1065487	1014825	339135
649.5	0	218	2043173	1132581	1121883	1003414	331586
650.5	0	187	1996664	1078301	1181010	993055	325287
651.5	0	161	1950932	1025521	1242911	983767	320367
652.5	0	138	1906015	974263	1307620	975569	316947
653.5	0	119	1861949	924545	1375158	968472	315136
654.5	0	103	1818766	876381	1445531	962485	315018
655.5	0	88	1776492	829783	1518730	957611	316657
656.5	0	76	1735150	784758	1594730	953849	320080
657.5	0	66	1694758	741311	1673485	951192	325286
658.5	0	57	1655332	699442	1754927	949627	332241
659.5	0	50	1616883	659147	1838969	949136	340881
660.5	0	43	1579420	620420	1925497	949694	351118
661.5	0	38	1542949	583252	2014372	951271	362845
662.5	0	33	1507471	547628	2105430	953829	375940
663.5	0	29	1472986	513532	2198475	957323	390274
664.5	0	25	1439493	480946	2293285	961702	405709
665.5	0	22	1406985	449847	2389607	966907	422106
666.5	0	19	1375456	420209	2487157	972874	439327
667.5	0	17	1344896	392006	2585621	979529	457231
668.5	0	15	1315296	365208	2684654	986793	475682
669.5	0	13	1286643	339782	2783880	994580	494542
670.5	0	12	1258923	315695	2882897	1002797	513677
671.5	0	11	1232122	292910	2981272	1011345	532952
672.5	0	10	1206223	271390	3078549	1020121	552235
673.5	0	9	1181209	251097	3174245	1029013	571392
674.5	0	8	1157063	231990	3267860	1037908	590294
675.5	0	7	1133765	214028	3358874	1046689	608809
676.5	0	6	1111298	197169	3446756	1055233	626808
677.5	0	6	1089641	181372	3530963	1063418	644165
678.5	0	5	1068774	166592	3610949	1071120	660752
679.5	0	5	1048676	152787	3686168	1078215	676447
680.5	0	4	1029327	139914	3756080	1084580	691131
681.5	0	4	1010706	127930	3820155	1090094	704688
682.5	0	4	992792	116792	3877884	1094640	717008
683.5	0	3	975563	106458	3928778	1098106	727987
684.5	0	3	958999	96885	3972379	1100387	737528
685.5	0	3	943078	88033	4008263	1101383	745543
686.5	0	3	927779	79862	4036051	1101003	751952
687.5	0	3	913082	72333	4055406	1099169	756685
688.5	0	2	898964	65407	4066047	1095809	759685
689.5	0	2	885406	59047	4067749	1090866	760906
690.5	0	2	872386	53217	4060346	1084294	760313
691.5	0	2	859885	47882	4043739	1076061	757887
692.5	0	2	847880	43010	4017896	1066149	753622
693.5	0	2	836354	38568	3982854	1054555	747526
694.5	0	2	825284	34525	3938720	1041288	739621
695.5	0	2	814652	30853	3885671	1026375	729944
696.5	0	2	804438	27524	3823956	1009855	718547
697.5	0	2	794622	24511	3753889	991781	705495
698.5	0	2	785185	21789	3675853	972221	690866
699.5	0	2	776107	19335	3590288	951256	674750
700.5	0	2	767370	17127	3497696	928977	657251
701.5	0	1	758955	15144	3398626	905488	638482
702.5	0	1	750842	13366	3293677	880900	618566
703.5	0	1	743014	11775	3183483	855335	597633
704.5	0	1	735451	10354	3068712	828921	575821
705.5	0	1	728136	9088	2950057	801789	553274
706.5	0	2	721049	7962	2828224	774078	530137
707.5	0	2	714173	6962	2703931	745925	506560
708.5	0	2	707490	6077	2577893	717470	482693
709.5	0	2	700982	5294	2450821	688851	458683
710.5	0	2	694630	4603	2323407	660203	434678
711.5	0	2	688418	3994	2196324	631657	410821
712.5	0	2	682327	3459	2070215	603340	387249
713.5	0	2	676341	2990	1945686	575369	364095
714.5	0	2	670440	2580	1823307	547858	341485
715.5	0	2	664610	2221	1703600	520908	319534
716.5	0	2	658831	1909	1587040	494613	298354
717.5	0	2	653088	1637	1474051	469055	278043
718.5	0	2	647364	1401	1365002	444309	258692
719.5	0	2	641642	1197	1260209	420434	240381
720.5	0	3	635906	1020	1159934	397484	223178
721.5	0	3	630141	868	1064383	375497	207142
722.5	0	3	624330	737	973710	354505	192317
723.5	0	3	618458	624	888018	334526	178735
724.5	0	3	612512	528	807361	315571	166413
725.5	0	4	606475	445	731748	297642	155351
726.5	0	4	600335	375	661146	280730	145529
727.5	0	4	594078	315	595482	264820	136911
728.5	0	5	587692	264	534651	249892	129440
729.5	0	5	581164	221	478517	235916	123039
730.5	0	6	574483	184	426918	222860	117614
731.5	0	6	567639	154	379670	210687	113059
732.5	0	7	560622	128	336572	199356	109260
733.5	0	8	553423	106	297410	188822	106099
734.5	0	9	546033	88	261960	179041	103462
735.5	0	10	538448	72	229991	169966	101240
736.5	0	11	530659	60	201271	161550	99337
737.5	0	13	522663	49	175566	153744	97666
738.5	0	14	514456	40	152646	146503	96157
739.5	0	16	506036	33	132286	139781	94748
740.5	0	18	497401	27	114267	133534	93392
741.5	0	21	488552	22	98379	127719	92051
742.5	0	23	479490	18	84423	122295	90696
743.5	0	27	470218	14	72209	117225	89307
744.5	0	31	460740	12	61558	112474	87870
745.5	0	35	451061	9	52305	108006	86373
746.5	0	40	441188	8	44297	103793	84812
747.5	0	46	431129	6	37390	99806	83184
748.5	0	53	420894	5	31456	96019	81489
749.5	0	61	410493	4	26376	92410	79729
750.5	0	70	399938	3	22043	88957	77906
751.5	0	81	389243	3	18360	85643	76025
752.5	0	94	378422	2	15242	82451	74090
753.5	0	109	367490	2	12611	79368	72107
754.5	0	127	356463	1	10400	76381	70081
755.5	0	147	345359	0	8548	73480	68018
756.5	0	171	334197	0	7002	70657	65923
757.5	0	198	322993	0	5717	67904	63802
758.5	0	231	311769	0	4652	65217	61662
759.5	0	269	300544	0	3772	62589	59508
760.5	0	314	289338	0	3049	60019	57345
761.5	0	366	278172	0	2456	57504	55179
762.5	0	426	267065	0	1972	55041	53016
763.5	0	497	256040	0	1578	52631	50860
764.5	0	580	245115	0	1259	50274	48716
765.5	0	678	234311	0	1000	47970	46590
766.5	0	791	223648	0	792	45719	44486
767.5	0	923	213145	0	626	43524	42408
768.5	0	1077	202820	0	492	41385	40361
769.5	0	1257	192690	0	386	39305	38348
770.5	0	1466	182772	0	302	37287	36373
771.5	0	1709	173082	0	235	35331	34440
772.5	0	1992	163635	0	183	33442	32550
773.5	0	2321	154443	0	141	31621	30708
774.5	0	2701	145519	0	109	29870	28916
775.5	0	3143	136873	0	84	28194	27176
776.5	0	3653	128515	0	64	26595	25489
777.5	0	4243	120453	0	49	25074	23858
778.5	0	4923	112693	0	37	23637	22283
779.5	0	5707	105241	0	28	22285	20767
780.5	0	6608	98100	0	21	21021	19311
781.5	0	7643	91273	0	16	19849	17915
782.5	0	8829	84760	0	12	18773	16583
783.5	0	10185	78562	0	9	17795	15317
784.5	0	11735	72676	0	7	16920	14121
785.5	0	13500	67100	0	5	16151	13001
786.5	0	15508	61829	0	4	15493	11965
787.5	0	17786	56859	0	3	14950	11027
788.5	0	20366	52183	0	2	14527	10204
789.5	0	23280	47794	0	1	14229	9523
790.5	0	26565	43685	0	1	14062	9015
791.5	0	30257	39846	0	0	14030	8715
792.5	0	34397	36268	0	0	14141	8657
793.5	0	39028	32943	0	0	14400	8864
794.5	0	44193	29858	0	0	14815	9346
795.5	0	49939	27005	0	0	15393	10096
796.5	0	56311	24371	0	0	16140	11096
797.5	0	63358	21947	0	0	17064	12329
798.5	0	71128	19720	0	0	18172	13779
799.5	0	79669	17681	0	0	19472	15434
800.5	0	89026	15817	0	0	20970	17287
801.5	0	99243	14118	0	0	22673	19337
802.5	0	110364	12573	0	0	24588	21582
803.5	0	122425	11171	0	0	26720	24024
804.5	0	135459	9904	0	0	29073	26666
805.5	0	149493	8760	0	0	31651	29509
806.5	0	164547	7730	0	0	34456	32557
807.5	0	180631	6806	0	0	37488	35810
808.5	0	197748	5978	0	0	40745	39268
809.5	0	215888	5238	0	0	44225	42928
810.5	0	235031	4580	0	0	47922	46785
811.5	0	255141	3994	0	0	51827	50834
812.5	0	276173	3475	0	0	55930	55065
813.5	0	298062	3017	0	0	60216	59464
814.5	0	320732	2612	0	0	64669	64018
815.5	0	344090	2257	0	0	69269	68707
816.5	0	368026	1945	0	0	73994	73509
817.5	0	392416	1672	0	0	78818	78400
818.5	0	417121	1434	0	0	83711	83353
819.5	0	441987	1226	0	0	88643	88336
820.5	0	466846	1047	0	0	93579	93317
821.5	0	491521	891	0	0	98482	98260
822.5	0	515823	756	0	0	103316	103127
823.5	0	539555	641	0	0	108039	107879
824.5	0	562516	541	0	0	112611	112476
825.5	0	584500	456	0	0	116991	116877
826.5	0	605304	384	0	0	121138	121042
827.5	0	624727	322	0	0	125010	124929
828.5	0	642572	269	0	0	128568	128501
829.5	0	658654	225	0	0	131776	131720
830.5	0	672801	187	0	0	134598	134551
831.5	0	684855	155	0	0	137002	136963
832.5	0	694677	128	0	0	138961	138929
833.5	0	702150	106	0	0	140451	140425
834.5	0	707179	87	0	0	141453	141431
835.5	0	709695	72	0	0	141953	141935
836.5	0	709657	59	0	0	141943	141928
837.5	0	707050	48	0	0	141420	141408
838.5	0	701889	39	0	0	140386	140376
839.5	0	694216	32	0	0	138850	138842
840.5	0	684103	26	0	0	136826	136819
841.5	0	671646	21	0	0	134333	134328
842.5	0	656969	17	0	0	131397	131393
843.5	0	640215	14	0	0	128046	128042
844.5	0	621552	11	0	0	124313	124310
845.5	0	601164	9	0	0	120235	120232
846.5	0	579249	7	0	0	115851	115849
847.5	0	556017	6	0	0	111205	111203
848.5	0	531686	4	0	0	106338	106337
849.5	0	506479	3	0	0	101296	101296
850.5	0	480618	3	0	0	96124	96123
851.5	0	454324	2	0	0	90865	90865
852.5	0	427812	2	0	0	85563	85562
853.5	0	401290	1	0	0	80258	80258
854.5	0	374951	1	0	0	74990	74990
855.5	0	348978	0	0	0	69796	69796
856.5	0	323537	0	0	0	64708	64707
857.5	0	298778	0	0	0	59756	59756
858.5	0	274832	0	0	0	54966	54966
859.5	0	251812	0	0	0	50362	50362
860.5	0	229811	0	0	0	45962	45962
861.5	0	208905	0	0	0	41781	41781
862.5	0	189150	0	0	0	37830	37830
863.5	0	170584	0	0	0	34117	34117
864.5	0	153230	0	0	0	30646	30646
865.5	0	137094	0	0	0	27419	27419
866.5	0	122169	0	0	0	24434	24434
867.5	0	108434	0	0	0	21687	21687
868.5	0	95859	0	0	0	19172	19172
869.5	0	84404	0	0	0	16881	16881
870.5	0	74019	0	0	0	14804	14804
871.5	0	64652	0	0	0	12930	12930
872.5	0	56243	0	0	0	11249	11249
873.5	0	48732	0	0	0	9746	9746
874.5	0	42054	0	0	0	8411	8411
875.5	0	36144	0	0	0	7229	7229
876.5	0	30940	0	0	0	6188	6188
877.5	0	26378	0	0	0	5276	5276
878.5	0	22399	0	0	0	4480	4480
879.5	0	18942	0	0	0	3788	3788
880.5	0	15955	0	0	0	3191	3191
881.5	0	13384	0	0	0	2677	2677
882.5	0	11182	0	0	0	2236	2236
883.5	0	9304	0	0	0	1861	1861
884.5	0	7711	0	0	0	1542	1542
885.5	0	6364	0	0	0	1273	1273
886.5	0	5231	0	0	0	1046	1046
887.5	0	4283	0	0	0	857	857
888.5	0	3492	0	0	0	698	698
889.5	0	2836	0	0	0	567	567
890.5	0	2293	0	0	0	459	459
891.5	0	1847	0	0	0	369	369
892.5	0	1482	0	0	0	296	296
893.5	0	1184	0	0	0	237	237
894.5	0	942	0	0	0	188	188
895.5	0	747	0	0	0	149	149
896.5	0	589	0	0	0	118	118
897.5	0	463	0	0	0	93	93
898.5	0	363	0	0	0	73	73
899.5	0	283	0	0	0	57	57
900.5	0	220	0	0	0	44	44
901.5	0	170	0	0	0	34	34
902.5	0	131	0	0	0	26	26
903.5	0	100	0	0	0	20	20
904.5	0	77	0	0	0	15	15
905.5	0	58	0	0	0	12	12
906.5	0	44	0	0	0	9	9
907.5	0	33	0	0	0	7	7
908.5	0	25	0	0	0	5	5
909.5	0	19	0	0	0	4	4
910.5	0	14	0	0	0	3	3
911.5	0	10	0	0	0	2	2
912.5	0	8	0	0	0	2	2
913.5	0	6	0	0	0	1	1
914.5	0	4	0	0	0	0	0
915.5	0	3	0	0	0	0	0
916.5	0	2	0	0	0	0	0
917.5	0	2	0	0	0	0	0
918.5	0	1	0	0	0	0	0
919.5	0	0	0	0	0	0	0
920.5	0	0	0	0	0	0	0
921.5	0	0	0	0	0	0	0
922.5	0	0	0	0	0	0	0
923.5	0	0	0	0	0	0	0
924.5	0	0	0	0	0	0	0
925.5	0	0	0	0	0	0	0
926.5	0	0	0	0	0	0	0
927.5	0	0	0	0	0	0	0
928.5	0	0	0	0	0	0	0
929.5	0	0	0	0	0	0	0
930.5	0	0	0	0	0	0	0
931.5	0	0	0	0	0	0	0
932.5	0	0	0	0	0	0	0
933.5	0	0	0	0	0	0	0
934.5	0	0	0	0	0	0	0
935.5	0	0	0	0	0	0	0
936.5	0	0	0	0	0	0	0
937.5	0	0	0	0	0	0	0
938.5	0	0	0	0	0	0	0
939.5	0	0	0	0	0	0	0
940.5	0	0	0	0	0	0	0
941.5	0	0	0	0	0	0	0
942.5	0	0	0	0	0	0	0
943.5	0	0	0	0	0	0	0
944.5	0	0	0	0	0	0	0
945.5	0	0	0	0	0	0	0
946.5	0	0	0	0	0	0	0
947.5	0	0	0	0	0	0	0
948.5	0	0	0	0	0	0	0
949.5	0	0	0	0	0	0	0
950.5	0	0	0	0	0	0	0
951.5	0	0	0	0	0	0	0
952.5	0	0	0	0	0	0	0
953.5	0	0	0	0	0	0	0
954.5	0	0	0	0	0	0	0
955.5	0	0	0	0	0	0	0
956.5	0	0	0	0	0	0	0
957.5	0	0	0	0	0	0	0
958.5	0	0	0	0	0	0	0
959.5	0	0	0	0	0	0	0
960.5	0	0	0	0	0	0	0
961.5	0	0	0	0	0	0	0
962.5	0	0	0	0	0	0	0
963.5	0	0	0	0	0	0	0
964.5	0	0	0	0	0	0	0
965.5	0	0	0	0	0	0	0
966.5	0	0	0	0	0	0	0
967.5	0	0	0	0	0	0	0
968.5	0	0	0	0	0	0	0
969.5	0	0	0	0	0	0	0
970.5	0	0	0	0	0	0	0
971.5	0	0	0	0	0	0	0
972.5	0	0	0	0	0	0	0
973.5	0	0	0	0	0	0	0
974.5	0	0	0	0	0	0	0
975.5	0	0	0	0	0	0	0
976.5	0	0	0	0	0	0	0
977.5	0	0	0	0	0	0	0
978.5	0	0	0	0	0	0	0
979.5	0	0	0	0	0	0	0
980.5	0	0	0	0	0	0	0
981.5	0	0	0	0	0	0	0
982.5	0	0	0	0	0	0	0
983.5	0	0	0	0	0	0	0
984.5	0	0	0	0	0	0	0
985.5	0	0	0	0	0	0	0
986.5	0	0	0	0	0	0	0
987.5	0	0	0	0	0	0	0
988.5	0	0	0	0	0	0	0
989.5	0	0	0	0	0	0	0
990.5	0	0	0	0	0	0	0
991.5	0	0	0	0	0	0	0
992.5	0	0	0	0	0	0	0
993.5	0	0	0	0	0	0	0
994.5	0	0	0	0	0	0	0
995.5	0	0	0	0	0	0	0
996.5	0	0	0	0	0	0	0
997.5	0	0	0	0	0	0	0
998.5	0	0	0	0	0	0	0
999.5	0	0	0	0	0	0	0

## Sheet: C
Description: Nanoparticle concentration of excretory/secretory products of Sparicotyle chrysophrii according to size at 72 hours of in vitro maintenance.
	Video recording 1	Video recording 2	Video recording 3
Bin centre (nm)	Concentration (particles · mL-1)	Concentration (particles · mL-1)	Concentration (particles · mL-1)	Concentration average	Standard Error
0.5	0	0	0	0	0
1.5	0	0	0	0	0
2.5	0	0	0	0	0
3.5	0	0	0	0	0
4.5	0	0	0	0	0
5.5	0	0	0	0	0
6.5	0	0	0	0	0
7.5	0	0	0	0	0
8.5	0	0	0	0	0
9.5	0	0	0	0	0
10.5	0	0	0	0	0
11.5	0	0	0	0	0
12.5	0	0	0	0	0
13.5	0	0	0	0	0
14.5	0	0	0	0	0
15.5	0	0	0	0	0
16.5	0	0	0	0	0
17.5	0	0	0	0	0
18.5	0	0	0	0	0
19.5	0	0	0	0	0
20.5	0	0	0	0	0
21.5	0	0	0	0	0
22.5	0	0	0	0	0
23.5	0	0	0	0	0
24.5	0	0	0	0	0
25.5	0	0	0	0	0
26.5	0	0	0	0	0
27.5	0	0	0	0	0
28.5	0	0	0	0	0
29.5	0	0	0	0	0
30.5	0	0	0	0	0
31.5	0	0	0	0	0
32.5	0	0	0	0	0
33.5	0	0	0	0	0
34.5	0	0	0	0	0
35.5	0	0	0	0	0
36.5	0	0	0	0	0
37.5	0	0	0	0	0
38.5	0	0	0	0	0
39.5	0	0	0	0	0
40.5	0	0	0	0	0
41.5	0	0	0	0	0
42.5	0	0	0	0	0
43.5	0	0	0	0	0
44.5	0	0	0	0	0
45.5	0	0	0	0	0
46.5	0	0	0	0	0
47.5	0	0	0	0	0
48.5	0	0	0	0	0
49.5	0	0	0	0	0
50.5	0	0	0	0	0
51.5	0	0	0	0	0
52.5	0	0	0	0	0
53.5	0	0	0	0	0
54.5	0	0	0	0	0
55.5	0	0	0	0	0
56.5	0	0	0	0	0
57.5	0	0	0	0	0
58.5	0	0	0	0	0
59.5	3	0	0	1	0
60.5	13	0	1	5	4
61.5	55	0	3	19	18
62.5	199	0	8	69	65
63.5	625	0	17	214	206
64.5	1732	0	37	589	571
65.5	4246	0	75	1440	1403
66.5	9259	0	147	3135	3062
67.5	18043	0	276	6106	5969
68.5	31570	0	498	10689	10441
69.5	49835	0	866	16900	16469
70.5	71299	0	1448	24249	23529
71.5	92875	0	2334	31737	30577
72.5	110638	0	3634	38091	36289
73.5	121063	0	5468	42177	39475
74.5	122210	0	7964	43391	39476
75.5	114299	0	11244	41848	36371
76.5	99465	1	15410	38292	30908
77.5	80874	2	20530	33802	24271
78.5	61698	2	26626	29442	17866
79.5	44346	3	33668	26006	13362
80.5	30154	4	41568	23908	12398
81.5	19477	5	50186	23222	14607
82.5	11998	7	59340	23782	18113
83.5	7078	9	68819	25302	21854
84.5	4015	11	78401	27476	25489
85.5	2198	14	87869	30027	28928
86.5	1167	18	97028	32738	32147
87.5	602	23	105716	35447	35135
88.5	304	30	113814	38049	37882
89.5	150	38	121245	40478	40384
90.5	73	48	127981	42701	42640
91.5	35	60	134032	44709	44661
92.5	17	75	139444	46512	46466
93.5	8	93	144292	48131	48081
94.5	4	115	148672	49597	49537
95.5	2	142	152692	50945	50873
96.5	0	175	156470	52215	52127
97.5	0	214	160125	53446	53339
98.5	0	261	163776	54679	54549
99.5	0	317	167539	55952	55794
100.5	0	384	171522	57302	57110
101.5	0	464	175830	58765	58533
102.5	0	558	180558	60372	60093
103.5	0	670	185797	62156	61821
104.5	0	803	191627	64143	63742
105.5	0	960	198126	66362	65883
106.5	0	1145	205361	68835	68263
107.5	0	1364	213391	71585	70904
108.5	0	1623	222269	74631	73820
109.5	0	1930	232035	77988	77025
110.5	0	2293	242720	81671	80527
111.5	0	2724	254339	85688	84329
112.5	0	3237	266892	90043	88429
113.5	0	3848	280359	94736	92818
114.5	0	4578	294701	99760	97480
115.5	0	5453	309853	105102	102387
116.5	0	6506	325722	110742	107506
117.5	0	7773	342189	116654	112790
118.5	0	9305	359103	122803	118181
119.5	0	11161	376286	129149	123611
120.5	0	13412	393529	135647	128999
121.5	0	16148	410597	142248	134255
122.5	0	19477	427236	148904	139279
123.5	0	23528	443171	155566	143963
124.5	0	28456	458121	162192	148192
125.5	0	34444	471803	168749	151853
126.5	0	41708	483943	175217	154832
127.5	0	50494	494282	181592	157023
128.5	0	61080	502590	187890	158335
129.5	0	73778	508672	194150	158696
130.5	0	88923	512375	200433	158070
131.5	0	106868	513599	206822	156460
132.5	0	127971	512291	213421	153934
133.5	0	152574	508458	220344	150640
134.5	0	180987	502157	227715	146831
135.5	0	213460	493499	235653	142892
136.5	0	250151	482640	244264	139357
137.5	0	291102	469773	253625	136900
138.5	0	336208	455128	263778	136284
139.5	0	385195	438952	274716	138232
140.5	0	437609	421511	286373	143262
141.5	0	492807	403075	298627	151544
142.5	0	549971	383910	311294	162862
143.5	2	608129	364276	324136	176695
144.5	3	666190	344416	336870	192349
145.5	6	722999	324551	349185	209073
146.5	11	777384	304884	360760	226141
147.5	22	828224	285587	371277	242890
148.5	42	874502	266809	380451	258751
149.5	80	915357	248674	388037	273252
150.5	152	950128	231277	393852	286028
151.5	285	978374	214692	397784	296820
152.5	529	999891	198971	399797	305467
153.5	967	1014704	184146	399939	311898
154.5	1741	1023049	170232	398341	316119
155.5	3084	1025348	157230	395221	318190
156.5	5366	1022165	145130	390887	318207
157.5	9154	1014175	133910	385746	316271
158.5	15295	1002113	123542	380316	312465
159.5	24994	986745	113992	375243	306828
160.5	39903	968827	105221	371317	299350
161.5	62167	949085	97190	369481	289978
162.5	94422	928186	89856	370821	278685
163.5	139686	906730	83176	376531	265601
164.5	201115	885241	77108	387821	251273
165.5	281605	864159	71611	405792	237065
166.5	383242	843848	66645	431245	225639
167.5	506667	824596	62172	464479	221101
168.5	650450	806623	58158	505077	227962
169.5	810620	790086	54568	551758	248666
170.5	980506	775089	51373	602323	281785
171.5	1151008	761690	48544	653748	322798
172.5	1311339	749908	46058	702435	366026
173.5	1450180	739731	43891	744600	405968
174.5	1557075	731120	42023	776739	437952
175.5	1623821	724015	40440	796092	458501
176.5	1645571	718340	39126	801012	465579
177.5	1621449	714007	38072	791176	458707
178.5	1554554	710918	37269	767580	438918
179.5	1451381	708965	36714	732353	408547
180.5	1320794	708040	36405	688413	370901
181.5	1172791	708027	36344	639054	329872
182.5	1017276	708811	36538	587542	289535
183.5	863052	710276	36997	536775	253751
184.5	717146	712306	37737	489063	225667
185.5	584503	714788	38777	446023	207067
186.5	468006	717608	40144	408586	197811
187.5	368740	720660	41870	377090	195994
188.5	286383	723837	43994	351405	198928
189.5	219645	727040	46565	331084	204186
190.5	166672	730172	49641	315495	210073
191.5	125376	733142	53291	303936	215609
192.5	93681	735863	57596	295713	220321
193.5	69672	738256	62651	290193	224041
194.5	51682	740245	68567	286831	226759
195.5	38317	741759	75474	285183	228540
196.5	28454	742734	83519	284902	229467
197.5	21207	743112	92872	285730	229624
198.5	15897	742837	103726	287487	229082
199.5	12010	741861	116297	290056	227900
200.5	9161	740141	130827	293377	226127
201.5	7070	737639	147581	297430	223811
202.5	5530	734322	166848	302233	221006
203.5	4391	730162	188937	307830	217782
204.5	3546	725138	214175	314286	214236
205.5	2915	719234	242896	321682	210502
206.5	2444	712439	275437	330107	206773
207.5	2091	704750	312124	339655	203306
208.5	1829	696168	353261	350419	200444
209.5	1635	686703	399108	362482	198608
210.5	1496	676371	449871	375913	198298
211.5	1401	665193	505673	390756	200050
212.5	1344	653199	566540	407028	204379
213.5	1319	640425	632378	424707	211707
214.5	1326	626912	702951	443730	222288
215.5	1365	612711	777869	463982	236171
216.5	1437	597875	856576	485296	253194
217.5	1546	582464	938338	507449	273017
218.5	1700	566544	1022254	530166	295169
219.5	1908	550183	1107258	553116	319090
220.5	2184	533454	1192143	575927	344167
221.5	2545	516431	1275583	598186	369761
222.5	3017	499192	1356175	619461	395225
223.5	3632	481812	1432476	639307	419922
224.5	4437	464368	1503056	657287	443237
225.5	5489	446937	1566541	672989	464595
226.5	6869	429590	1621670	686043	483467
227.5	8681	412398	1667339	696140	499389
228.5	11063	395428	1702642	703045	511967
229.5	14196	378742	1726905	706614	520886
230.5	18314	362397	1739710	706807	525917
231.5	23718	346445	1740910	703691	526911
232.5	30794	330932	1730623	697449	523802
233.5	40023	315899	1709229	688383	516598
234.5	52004	301380	1677347	676910	505372
235.5	67468	287404	1635803	663558	490251
236.5	87290	273994	1585595	648960	471409
237.5	112495	261169	1527853	633839	449063
238.5	144257	248939	1463795	618997	423479
239.5	183881	237313	1394685	605293	394997
240.5	232769	226293	1321788	593617	364090
241.5	292370	215880	1246340	584863	331475
242.5	364101	206068	1169509	579892	298317
243.5	449248	196849	1092375	579491	266592
244.5	548853	188215	1015906	584324	239591
245.5	663581	180152	940949	594894	222292
246.5	793590	172647	868219	611485	220474
247.5	938408	165684	798302	634131	237690
248.5	1096834	159248	731655	662579	272852
249.5	1266879	153322	668613	696271	321754
250.5	1445763	147889	609403	734352	379837
251.5	1629964	142932	554150	775682	443330
252.5	1815340	138435	502894	818890	509213
253.5	1997304	134384	455602	862430	574964
254.5	2171051	130761	412181	904664	638383
255.5	2331813	127555	372493	943954	697523
256.5	2475126	124752	336362	978747	750679
257.5	2597079	122341	303589	1007670	796425
258.5	2694528	120312	273956	1029599	833645
259.5	2765253	118655	247240	1043716	861568
260.5	2808049	117365	223213	1049542	879784
261.5	2822747	116436	201650	1046945	888242
262.5	2810163	115864	182336	1036121	887228
263.5	2771990	115647	165061	1017566	877328
264.5	2710646	115785	149629	992020	859368
265.5	2629089	116279	135856	960408	834360
266.5	2530629	117133	123574	923779	803427
267.5	2418736	118350	112625	883237	767751
268.5	2296870	119939	102867	839892	728506
269.5	2168338	121907	94170	794805	686813
270.5	2036183	124264	86417	748955	643707
271.5	1903104	127022	79502	703210	600104
272.5	1771409	130195	73332	658312	556790
273.5	1643000	133798	67822	614873	514416
274.5	1519375	137845	62896	573372	473496
275.5	1401655	142356	58487	534166	434420
276.5	1290620	147349	54536	497502	397463
277.5	1186748	152843	50990	463527	362804
278.5	1090269	158858	47801	432309	330538
279.5	1001205	165415	44928	403849	300696
280.5	919417	172535	42334	378095	273258
281.5	844643	180239	39986	354956	248168
282.5	776537	188546	37855	334313	225350
283.5	714691	197476	35915	316027	204715
284.5	658668	207045	34143	299952	186173
285.5	608010	217269	32517	285932	169641
286.5	562265	228161	31020	273815	155047
287.5	520987	239729	29636	263451	142336
288.5	483750	251980	28349	254693	131470
289.5	450150	264914	27146	247403	122424
290.5	419810	278527	26016	241451	115180
291.5	392381	292808	24949	236713	109714
292.5	367541	307740	23935	233072	105984
293.5	344994	323300	22965	230420	103916
294.5	324473	339455	22033	228654	103401
295.5	305732	356166	21133	227677	104293
296.5	288553	373383	20259	227398	106426
297.5	272734	391051	19406	227730	109619
298.5	258098	409101	18570	228590	113698
299.5	244483	427459	17750	229898	118498
300.5	231746	446042	16941	231576	123871
301.5	219760	464755	16144	233553	129686
302.5	208410	483500	15356	235755	135831
303.5	197600	502168	14577	238115	142206
304.5	187245	520647	13807	240566	148721
305.5	177271	538818	13048	243045	155299
306.5	167619	556558	12299	245492	161867
307.5	158240	573743	11562	247849	168359
308.5	149098	590248	10839	250062	174713
309.5	140166	605949	10132	252082	180871
310.5	131426	620723	9443	253864	186779
311.5	122872	634455	8772	255366	192385
312.5	114504	647031	8124	256553	197640
313.5	106331	658351	7499	257393	202499
314.5	98365	668319	6899	257861	206921
315.5	90625	676854	6325	257935	210868
316.5	83135	683884	5780	257600	214309
317.5	75917	689353	5264	256845	217214
318.5	68997	693218	4777	255664	219561
319.5	62398	695451	4321	254056	221333
320.5	56143	696038	3895	252025	222518
321.5	50251	694984	3499	249578	223111
322.5	44737	692304	3134	246725	223113
323.5	39611	688032	2798	243480	222530
324.5	34880	682214	2489	239861	221374
325.5	30544	674910	2209	235888	219663
326.5	26599	666191	1954	231581	217421
327.5	23035	656140	1724	226966	214675
328.5	19839	644848	1516	222068	211456
329.5	16994	632415	1331	216913	207800
330.5	14479	618946	1165	211530	203744
331.5	12271	604553	1018	205947	199329
332.5	10348	589348	887	200194	194596
333.5	8683	573446	772	194300	189587
334.5	7251	556963	671	188295	184344
335.5	6028	540012	582	182207	178909
336.5	4989	522703	504	176065	173324
337.5	4113	505144	436	169898	167626
338.5	3378	487437	377	163731	161855
339.5	2764	469678	326	157589	156046
340.5	2255	451958	282	151498	150231
341.5	1834	434360	243	145479	144441
342.5	1488	416961	210	139553	138704
343.5	1205	399828	182	133738	133045
344.5	973	383022	157	128051	127486
345.5	785	366598	136	122507	122046
346.5	633	350602	118	117118	116742
347.5	510	335072	102	111895	111589
348.5	410	320040	89	106846	106597
349.5	330	305531	78	101980	101776
350.5	266	291566	68	97300	97133
351.5	215	278158	59	92811	92674
352.5	173	265315	52	88513	88401
353.5	140	253041	46	84409	84316
354.5	114	241337	41	80497	80420
355.5	92	230198	36	76775	76711
356.5	75	219617	32	73241	73188
357.5	61	209584	29	69891	69846
358.5	50	200087	26	66721	66683
359.5	42	191112	23	63726	63693
360.5	34	182644	21	60900	60872
361.5	29	174665	19	58238	58214
362.5	24	167159	17	55733	55713
363.5	20	160105	16	53380	53362
364.5	17	153487	15	51173	51157
365.5	14	147285	14	49104	49090
366.5	12	141480	13	47168	47156
367.5	11	136054	12	45359	45348
368.5	9	130989	11	43670	43659
369.5	8	126266	11	42095	42085
370.5	7	121868	10	40628	40620
371.5	6	117779	10	39265	39257
372.5	5	113983	10	37999	37992
373.5	5	110463	9	36826	36819
374.5	4	107206	9	35740	35733
375.5	4	104198	9	34737	34730
376.5	4	101425	9	33812	33806
377.5	3	98874	9	32962	32956
378.5	3	96534	9	32182	32176
379.5	3	94394	9	31469	31463
380.5	3	92443	9	30818	30812
381.5	3	90671	10	30228	30222
382.5	3	89069	10	29694	29688
383.5	2	87629	10	29214	29208
384.5	2	86342	11	28785	28779
385.5	2	85202	11	28405	28398
386.5	2	84200	12	28071	28064
387.5	2	83330	13	27782	27774
388.5	2	82587	13	27534	27526
389.5	2	81964	14	27327	27319
390.5	2	81457	15	27158	27149
391.5	2	81059	17	27026	27017
392.5	2	80767	18	26929	26919
393.5	2	80576	20	26866	26855
394.5	2	80481	22	26835	26823
395.5	2	80479	24	26835	26822
396.5	3	80567	27	26865	26851
397.5	3	80739	29	26924	26908
398.5	3	80994	33	27010	26992
399.5	3	81328	37	27123	27103
400.5	3	81737	41	27260	27238
401.5	3	82218	47	27423	27398
402.5	3	82769	53	27608	27580
403.5	4	83386	60	27816	27785
404.5	4	84066	68	28046	28010
405.5	4	84806	77	28296	28255
406.5	4	85604	88	28565	28519
407.5	4	86456	100	28854	28801
408.5	5	87359	115	29159	29100
409.5	5	88310	132	29482	29414
410.5	5	89305	151	29821	29742
411.5	6	90343	174	30174	30084
412.5	6	91418	200	30542	30438
413.5	7	92529	231	30922	30803
414.5	7	93671	266	31315	31178
415.5	8	94840	307	31718	31561
416.5	8	96034	354	32132	31951
417.5	9	97248	408	32555	32347
418.5	9	98478	471	32986	32746
419.5	10	99721	544	33425	33149
420.5	10	100972	628	33870	33552
421.5	11	102228	724	34321	33954
422.5	11	103483	834	34776	34354
423.5	12	104734	961	35236	34750
424.5	13	105977	1106	35699	35140
425.5	13	107206	1272	36164	35523
426.5	14	108418	1461	36631	35896
427.5	15	109607	1677	37100	36257
428.5	15	110770	1921	37569	36605
429.5	16	111902	2199	38039	36937
430.5	16	112999	2512	38509	37252
431.5	17	114055	2866	38979	37547
432.5	17	115067	3263	39449	37821
433.5	18	116030	3709	39919	38071
434.5	18	116941	4208	40389	38295
435.5	19	117794	4764	40859	38492
436.5	19	118586	5383	41329	38659
437.5	19	119313	6068	41800	38796
438.5	19	119971	6826	42272	38899
439.5	19	120558	7660	42746	38968
440.5	19	121068	8576	43221	39002
441.5	19	121500	9577	43699	38998
442.5	19	121850	10668	44179	38957
443.5	19	122117	11853	44663	38877
444.5	19	122296	13134	45150	38759
445.5	18	122387	14514	45640	38601
446.5	18	122388	15994	46133	38405
447.5	17	122296	17576	46630	38171
448.5	17	122111	19259	47129	37900
449.5	16	121832	21042	47630	37594
450.5	15	121459	22922	48132	37255
451.5	15	120990	24895	48633	36884
452.5	14	120426	26956	49132	36486
453.5	13	119767	29097	49626	36062
454.5	13	119015	31312	50113	35616
455.5	12	118169	33589	50590	35152
456.5	11	117232	35919	51054	34675
457.5	10	116204	38287	51500	34187
458.5	9	115089	40680	51926	33693
459.5	9	113887	43082	52326	33197
460.5	8	112602	45478	52696	32703
461.5	7	111235	47850	53031	32213
462.5	7	109791	50179	53325	31731
463.5	6	108272	52447	53575	31259
464.5	5	106681	54635	53774	30798
465.5	5	105023	56723	53917	30348
466.5	4	103300	58694	54000	29911
467.5	4	101517	60529	54017	29485
468.5	3	99678	62211	53964	29068
469.5	3	97787	63722	53837	28657
470.5	3	95848	65049	53633	28251
471.5	2	93865	66178	53348	27845
472.5	2	91844	67097	52981	27436
473.5	2	89787	67796	52528	27020
474.5	1	87701	68269	51990	26593
475.5	1	85588	68510	51367	26152
476.5	1	83454	68518	50658	25693
477.5	0	81303	68290	49865	25213
478.5	0	79139	67831	48990	24711
479.5	0	76967	67145	48037	24185
480.5	0	74790	66238	47010	23634
481.5	0	72613	65120	45911	23057
482.5	0	70439	63803	44747	22455
483.5	0	68273	62299	43524	21830
484.5	0	66117	60623	42247	21183
485.5	0	63976	58792	40922	20516
486.5	0	61852	56822	39558	19832
487.5	0	59750	54731	38160	19135
488.5	0	57671	52539	36737	18428
489.5	0	55619	50264	35294	17715
490.5	0	53596	47926	33841	16999
491.5	0	51605	45542	32382	16286
492.5	0	49649	43131	30927	15577
493.5	0	47728	40711	29480	14878
494.5	0	45845	38298	28048	14192
495.5	0	44001	35908	26636	13522
496.5	0	42199	33554	25251	12870
497.5	0	40440	31251	23897	12239
498.5	0	38724	29009	22578	11632
499.5	0	37052	26840	21297	11049
500.5	0	35426	24750	20059	10492
501.5	0	33846	22749	18865	9962
502.5	0	32312	20840	17717	9457
503.5	0	30825	19030	16618	8980
504.5	0	29385	17320	15568	8528
505.5	0	27993	15712	14568	8101
506.5	0	26647	14208	13618	7698
507.5	0	25348	12806	12718	7317
508.5	0	24095	11505	11867	6958
509.5	0	22889	10303	11064	6618
510.5	0	21728	9198	10308	6297
511.5	0	20612	8184	9599	5992
512.5	0	19540	7260	8933	5702
513.5	0	18511	6419	8310	5427
514.5	0	17526	5658	7728	5164
515.5	0	16582	4971	7184	4913
516.5	0	15679	4354	6678	4673
517.5	0	14816	3802	6206	4443
518.5	0	13991	3309	5767	4222
519.5	0	13204	2872	5359	4009
520.5	0	12454	2484	4980	3806
521.5	0	11740	2142	4627	3610
522.5	0	11060	1842	4301	3421
523.5	0	10413	1579	3997	3240
524.5	0	9799	1349	3716	3066
525.5	0	9215	1149	3455	2899
526.5	0	8662	976	3213	2739
527.5	0	8137	827	2988	2586
528.5	0	7640	698	2779	2439
529.5	0	7169	587	2586	2298
530.5	0	6724	493	2406	2164
531.5	0	6304	413	2239	2036
532.5	0	5906	344	2083	1914
533.5	0	5531	286	1939	1798
534.5	0	5177	237	1805	1688
535.5	0	4843	196	1680	1583
536.5	0	4529	162	1564	1483
537.5	0	4233	133	1455	1389
538.5	0	3955	109	1355	1301
539.5	0	3693	89	1261	1216
540.5	0	3447	73	1173	1137
541.5	0	3216	59	1092	1062
542.5	0	3000	48	1016	992
543.5	0	2796	39	945	926
544.5	0	2605	31	879	863
545.5	0	2427	25	817	805
546.5	0	2260	20	760	750
547.5	0	2103	16	706	698
548.5	0	1956	13	656	650
549.5	0	1819	10	610	605
550.5	0	1691	8	566	562
551.5	0	1572	6	526	523
552.5	0	1460	5	488	486
553.5	0	1356	4	453	451
554.5	0	1259	3	421	419
555.5	0	1168	2	390	389
556.5	0	1084	2	362	361
557.5	0	1005	1	335	335
558.5	0	932	1	311	310
559.5	0	864	0	288	288
560.5	0	800	0	267	267
561.5	0	741	0	247	247
562.5	0	686	0	229	229
563.5	0	635	0	212	212
564.5	0	588	0	196	196
565.5	0	544	0	181	181
566.5	0	503	0	168	168
567.5	0	465	0	155	155
568.5	0	430	0	143	143
569.5	0	397	0	132	132
570.5	0	367	0	122	122
571.5	0	339	0	113	113
572.5	0	313	0	104	104
573.5	0	289	0	96	96
574.5	0	267	0	89	89
575.5	0	246	0	82	82
576.5	0	227	0	76	76
577.5	0	210	0	70	70
578.5	0	193	0	64	64
579.5	0	178	0	59	59
580.5	0	164	0	55	55
581.5	0	152	0	51	51
582.5	0	140	0	47	47
583.5	0	129	0	43	43
584.5	0	118	0	39	39
585.5	0	109	0	36	36
586.5	0	100	0	33	33
587.5	0	93	0	31	31
588.5	0	85	0	28	28
589.5	0	78	0	26	26
590.5	0	72	0	24	24
591.5	0	66	0	22	22
592.5	0	61	0	20	20
593.5	0	56	0	19	19
594.5	0	52	0	17	17
595.5	0	47	0	16	16
596.5	0	44	0	15	15
597.5	0	40	0	13	13
598.5	0	37	0	12	12
599.5	0	34	0	11	11
600.5	0	31	0	10	10
601.5	0	29	0	10	10
602.5	0	26	0	9	9
603.5	0	24	0	8	8
604.5	0	22	0	7	7
605.5	0	20	0	7	7
606.5	0	19	0	6	6
607.5	0	17	0	6	6
608.5	0	16	0	5	5
609.5	0	14	0	5	5
610.5	0	13	0	4	4
611.5	0	12	0	4	4
612.5	0	11	0	4	4
613.5	0	10	0	3	3
614.5	0	9	0	3	3
615.5	0	8	0	3	3
616.5	0	8	0	3	3
617.5	0	7	0	2	2
618.5	0	7	0	2	2
619.5	0	6	0	2	2
620.5	0	5	0	2	2
621.5	0	5	0	2	2
622.5	0	5	0	2	2
623.5	0	4	0	1	1
624.5	0	4	0	1	1
625.5	0	4	0	1	1
626.5	0	3	0	1	1
627.5	0	3	0	0	0
628.5	0	3	0	0	0
629.5	0	2	0	0	0
630.5	0	2	0	0	0
631.5	0	2	0	0	0
632.5	0	2	0	0	0
633.5	0	2	0	0	0
634.5	0	2	0	0	0
635.5	0	1	0	0	0
636.5	0	1	0	0	0
637.5	0	1	0	0	0
638.5	0	1	0	0	0
639.5	0	0	0	0	0
640.5	0	0	0	0	0
641.5	0	0	0	0	0
642.5	0	0	0	0	0
643.5	0	0	0	0	0
644.5	0	0	0	0	0
645.5	0	0	0	0	0
646.5	0	0	0	0	0
647.5	0	0	0	0	0
648.5	0	0	0	0	0
649.5	0	0	0	0	0
650.5	0	0	0	0	0
651.5	0	0	0	0	0
652.5	0	0	0	0	0
653.5	0	0	0	0	0
654.5	0	0	0	0	0
655.5	0	0	0	0	0
656.5	0	0	0	0	0
657.5	0	0	0	0	0
658.5	0	0	0	0	0
659.5	0	0	0	0	0
660.5	0	0	0	0	0
661.5	0	0	0	0	0
662.5	0	0	0	0	0
663.5	0	0	0	0	0
664.5	0	0	0	0	0
665.5	0	0	0	0	0
666.5	0	0	0	0	0
667.5	0	0	0	0	0
668.5	0	0	0	0	0
669.5	0	0	0	0	0
670.5	0	0	0	0	0
671.5	0	0	0	0	0
672.5	0	0	0	0	0
673.5	0	0	0	0	0
674.5	0	0	0	0	0
675.5	0	0	0	0	0
676.5	0	0	0	0	0
677.5	0	0	0	0	0
678.5	0	0	0	0	0
679.5	0	0	0	0	0
680.5	0	0	0	0	0
681.5	0	0	0	0	0
682.5	0	0	0	0	0
683.5	0	0	0	0	0
684.5	0	0	0	0	0
685.5	0	0	0	0	0
686.5	0	0	0	0	0
687.5	0	0	0	0	0
688.5	0	0	0	0	0
689.5	0	0	0	0	0
690.5	0	0	0	0	0
691.5	0	0	0	0	0
692.5	0	0	0	0	0
693.5	0	0	0	0	0
694.5	0	0	0	0	0
695.5	0	0	0	0	0
696.5	0	0	0	0	0
697.5	0	0	0	0	0
698.5	0	0	0	0	0
699.5	0	0	0	0	0
700.5	0	0	0	0	0
701.5	0	0	0	0	0
702.5	0	0	0	0	0
703.5	0	0	0	0	0
704.5	0	0	0	0	0
705.5	0	0	0	0	0
706.5	0	0	0	0	0
707.5	0	0	0	0	0
708.5	0	0	0	0	0
709.5	0	0	0	0	0
710.5	0	0	0	0	0
711.5	0	0	0	0	0
712.5	0	0	0	0	0
713.5	0	0	0	0	0
714.5	0	0	0	0	0
715.5	0	0	0	0	0
716.5	0	0	0	0	0
717.5	0	0	0	0	0
718.5	0	0	0	0	0
719.5	0	0	0	0	0
720.5	0	0	0	0	0
721.5	0	0	0	0	0
722.5	0	0	0	0	0
723.5	0	0	0	0	0
724.5	0	0	0	0	0
725.5	0	0	0	0	0
726.5	0	0	0	0	0
727.5	0	0	0	0	0
728.5	0	0	0	0	0
729.5	0	0	0	0	0
730.5	0	0	0	0	0
731.5	0	0	0	0	0
732.5	0	0	0	0	0
733.5	0	0	0	0	0
734.5	0	0	0	0	0
735.5	0	0	0	0	0
736.5	0	0	0	0	0
737.5	0	0	0	0	0
738.5	0	0	0	0	0
739.5	0	0	0	0	0
740.5	0	0	0	0	0
741.5	0	0	0	0	0
742.5	0	0	0	0	0
743.5	0	0	0	0	0
744.5	0	0	0	0	0
745.5	0	0	0	0	0
746.5	0	0	0	0	0
747.5	0	0	0	0	0
748.5	0	0	0	0	0
749.5	0	0	0	0	0
750.5	0	0	0	0	0
751.5	0	0	0	0	0
752.5	0	0	0	0	0
753.5	0	0	0	0	0
754.5	0	0	0	0	0
755.5	0	0	0	0	0
756.5	0	0	0	0	0
757.5	0	0	0	0	0
758.5	0	0	0	0	0
759.5	0	0	0	0	0
760.5	0	0	0	0	0
761.5	0	0	0	0	0
762.5	0	0	0	0	0
763.5	0	0	0	0	0
764.5	0	0	0	0	0
765.5	0	0	0	0	0
766.5	0	0	0	0	0
767.5	0	0	0	0	0
768.5	0	0	0	0	0
769.5	0	0	0	0	0
770.5	0	0	0	0	0
771.5	0	0	0	0	0
772.5	0	0	0	0	0
773.5	0	0	0	0	0
774.5	0	0	0	0	0
775.5	0	0	0	0	0
776.5	0	0	0	0	0
777.5	0	0	0	0	0
778.5	0	0	0	0	0
779.5	0	0	0	0	0
780.5	0	0	0	0	0
781.5	0	0	0	0	0
782.5	0	0	0	0	0
783.5	0	0	0	0	0
784.5	0	0	0	0	0
785.5	0	0	0	0	0
786.5	0	0	0	0	0
787.5	0	0	0	0	0
788.5	0	0	0	0	0
789.5	0	0	0	0	0
790.5	0	0	0	0	0
791.5	0	0	0	0	0
792.5	0	0	0	0	0
793.5	0	0	0	0	0
794.5	0	0	0	0	0
795.5	0	0	0	0	0
796.5	0	0	0	0	0
797.5	0	0	0	0	0
798.5	0	0	0	0	0
799.5	0	0	0	0	0
800.5	0	0	0	0	0
801.5	0	0	0	0	0
802.5	0	0	0	0	0
803.5	0	0	0	0	0
804.5	0	0	0	0	0
805.5	0	0	0	0	0
806.5	0	0	0	0	0
807.5	0	0	0	0	0
808.5	0	0	0	0	0
809.5	0	0	0	0	0
810.5	0	0	0	0	0
811.5	0	0	0	0	0
812.5	0	0	0	0	0
813.5	0	0	0	0	0
814.5	0	0	0	0	0
815.5	0	0	0	0	0
816.5	0	0	0	0	0
817.5	0	0	0	0	0
818.5	0	0	0	0	0
819.5	0	0	0	0	0
820.5	0	0	0	0	0
821.5	0	0	0	0	0
822.5	0	0	0	0	0
823.5	0	0	0	0	0
824.5	0	0	0	0	0
825.5	0	0	0	0	0
826.5	0	0	0	0	0
827.5	0	0	0	0	0
828.5	0	0	0	0	0
829.5	0	0	0	0	0
830.5	0	0	0	0	0
831.5	0	0	0	0	0
832.5	0	0	0	0	0
833.5	0	0	0	0	0
834.5	0	0	0	0	0
835.5	0	0	0	0	0
836.5	0	0	0	0	0
837.5	0	0	0	0	0
838.5	0	0	0	0	0
839.5	0	0	0	0	0
840.5	0	0	0	0	0
841.5	0	0	0	0	0
842.5	0	0	0	0	0
843.5	0	0	0	0	0
844.5	0	0	0	0	0
845.5	0	0	0	0	0
846.5	0	0	0	0	0
847.5	0	0	0	0	0
848.5	0	0	0	0	0
849.5	0	0	0	0	0
850.5	0	0	0	0	0
851.5	0	0	0	0	0
852.5	0	0	0	0	0
853.5	0	0	0	0	0
854.5	0	0	0	0	0
855.5	0	0	0	0	0
856.5	0	0	0	0	0
857.5	0	0	0	0	0
858.5	0	0	0	0	0
859.5	0	0	0	0	0
860.5	0	0	0	0	0
861.5	0	0	0	0	0
862.5	0	0	0	0	0
863.5	0	0	0	0	0
864.5	0	0	0	0	0
865.5	0	0	0	0	0
866.5	0	0	0	0	0
867.5	0	0	0	0	0
868.5	0	0	0	0	0
869.5	0	0	0	0	0
870.5	0	0	0	0	0
871.5	0	0	0	0	0
872.5	0	0	0	0	0
873.5	0	0	0	0	0
874.5	0	0	0	0	0
875.5	0	0	0	0	0
876.5	0	0	0	0	0
877.5	0	0	0	0	0
878.5	0	0	0	0	0
879.5	0	0	0	0	0
880.5	0	0	0	0	0
881.5	0	0	0	0	0
882.5	0	0	0	0	0
883.5	0	0	0	0	0
884.5	0	0	0	0	0
885.5	0	0	0	0	0
886.5	0	0	0	0	0
887.5	0	0	0	0	0
888.5	0	0	0	0	0
889.5	0	0	0	0	0
890.5	0	0	0	0	0
891.5	0	0	0	0	0
892.5	0	0	0	0	0
893.5	0	0	0	0	0
894.5	0	0	0	0	0
895.5	0	0	0	0	0
896.5	0	0	0	0	0
897.5	0	0	0	0	0
898.5	0	0	0	0	0
899.5	0	0	0	0	0
900.5	0	0	0	0	0
901.5	0	0	0	0	0
902.5	0	0	0	0	0
903.5	0	0	0	0	0
904.5	0	0	0	0	0
905.5	0	0	0	0	0
906.5	0	0	0	0	0
907.5	0	0	0	0	0
908.5	0	0	0	0	0
909.5	0	0	0	0	0
910.5	0	0	0	0	0
911.5	0	0	0	0	0
912.5	0	0	0	0	0
913.5	0	0	0	0	0
914.5	0	0	0	0	0
915.5	0	0	0	0	0
916.5	0	0	0	0	0
917.5	0	0	0	0	0
918.5	0	0	0	0	0
919.5	0	0	0	0	0
920.5	0	0	0	0	0
921.5	0	0	0	0	0
922.5	0	0	0	0	0
923.5	0	0	0	0	0
924.5	0	0	0	0	0
925.5	0	0	0	0	0
926.5	0	0	0	0	0
927.5	0	0	0	0	0
928.5	0	0	0	0	0
929.5	0	0	0	0	0
930.5	0	0	0	0	0
931.5	0	0	0	0	0
932.5	0	0	0	0	0
933.5	0	0	0	0	0
934.5	0	0	0	0	0
935.5	0	0	0	0	0
936.5	0	0	0	0	0
937.5	0	0	0	0	0
938.5	0	0	0	0	0
939.5	0	0	0	0	0
940.5	0	0	0	0	0
941.5	0	0	0	0	0
942.5	0	0	0	0	0
943.5	0	0	0	0	0
944.5	0	0	0	0	0
945.5	0	0	0	0	0
946.5	0	0	0	0	0
947.5	0	0	0	0	0
948.5	0	0	0	0	0
949.5	0	0	0	0	0
950.5	0	0	0	0	0
951.5	0	0	0	0	0
952.5	0	0	0	0	0
953.5	0	0	0	0	0
954.5	0	0	0	0	0
955.5	0	0	0	0	0
956.5	0	0	0	0	0
957.5	0	0	0	0	0
958.5	0	0	0	0	0
959.5	0	0	0	0	0
960.5	0	0	0	0	0
961.5	0	0	0	0	0
962.5	0	0	0	0	0
963.5	0	0	0	0	0
964.5	0	0	0	0	0
965.5	0	0	0	0	0
966.5	0	0	0	0	0
967.5	0	0	0	0	0
968.5	0	0	0	0	0
969.5	0	0	0	0	0
970.5	0	0	0	0	0
971.5	0	0	0	0	0
972.5	0	0	0	0	0
973.5	0	0	0	0	0
974.5	0	0	0	0	0
975.5	0	0	0	0	0
976.5	0	0	0	0	0
977.5	0	0	0	0	0
978.5	0	0	0	0	0
979.5	0	0	0	0	0
980.5	0	0	0	0	0
981.5	0	0	0	0	0
982.5	0	0	0	0	0
983.5	0	0	0	0	0
984.5	0	0	0	0	0
985.5	0	0	0	0	0
986.5	0	0	0	0	0
987.5	0	0	0	0	0
988.5	0	0	0	0	0
989.5	0	0	0	0	0
990.5	0	0	0	0	0
991.5	0	0	0	0	0
992.5	0	0	0	0	0
993.5	0	0	0	0	0
994.5	0	0	0	0	0
995.5	0	0	0	0	0
996.5	0	0	0	0	0
997.5	0	0	0	0	0
998.5	0	0	0	0	0
999.5	0	0	0	0	0
