# Supplementary material for: An inside out journey: biogenesis, ultrastructure and proteomic characterisation of the ectoparasitic flatworm Sparicotyle chrysophrii extracellular vesicles
Source: Parasit Vectors. 2024 Apr 3;17:175. doi: 10.1186/s13071-024-06257-x (PMC10993521; doi:10.1186/s13071-024-06257-x)
Supplement: Supplementary file 4 — Additional file 4: Dataset S3. Spreadsheet containing information on the proteome analysis of isolated extracellular vesicles from Sparicotyle chrysophrii. The spreadsheet contains sequences classified as non-enzyme proteins (tab A), unassigned Enzyme Commission number (tab B), oxidoreductase (tab C), transferases (tab D), hydrolases (tab E), lyases (tab F), isomerases (tab G), ligases (H) and translocases (tab I). [file 13071_2024_6257_MOESM4_ESM.xlsx]

## Sheet: A
Description: Protein sequences classified as non-enzyme proteins.
		Proteomic Analysis			ECPred v1.1	UniProt BLASTp							Pfam
Protein sequence	Species	Molecular weight (kDa)	Unique peptides	Coverage (%)	EC Number	Description	Accession Number	Name	Species	e-Value	Pairwise Identity (%)	Query Coverage	hmm acc	hmm name	type	e-Value	significance	clan
augustus_masked-contig_34763_pilon_pilon-processed-gene-0.0-mRNA-1	Sparicotyle chrysophrii	44.188	4	38.8	non Enzyme	Universal stress protein YxiE	P42297.1	YXIE_BACSU	Bacillus subtilis	7.74e-09	0.283	0.8146	PF00582.29	Usp	Domain	2.7e-25	1	CL0039
A0A448X3E2	Protopolystoma xenopodis	31.375	6	38	non Enzyme	Tubulin beta-3 chain	P09206.1	TBB3_CHICK	Gallus gallus	0	0.98	0.9014	PF00091.28	Tubulin	Domain	1.9e-69	1	CL0566
Q709M4	Gyrodactylus salaris	49.209	5	13.4	non Enzyme	Tubulin beta-1 chain	P09203.1	TBB1_CHICK	Gallus gallus	0	0.913	0.9727	PF00091.28	Tubulin	Domain	1e-70	1	CL0566
A0A3S5FFD8	Protopolystoma xenopodis	20.46	3	23	non Enzyme	Tubulin beta chain	P18700.1	TBB_STRPU	Strongylocentrotus purpuratus	1.02e-128	0.978	0.9944	PF03953.20	Tubulin_C	Domain	8.8e-39	1	CL0442
A0A448WX98	Protopolystoma xenopodis	29.495	3	18.1	non Enzyme	Tubulin beta chain	P18700.1	TBB_STRPU	Strongylocentrotus purpuratus	3e-166	0.88	0.9344	PF03953.20	Tubulin_C	Domain	1.4e-42	1	CL0442
maker-contig_8332_pilon_pilon-augustus-gene-0.19-mRNA-1	Sparicotyle chrysophrii	48.231	2	7.3	non Enzyme	Tubulin alpha-8 chain	P09645.1	TBA8_CHICK	Gallus gallus	3.51e-89	0.741	0.8438	PF03953.20	Tubulin_C	Domain	1.3e-40	1	CL0442
A0A448XD95	Protopolystoma xenopodis	30.877	2	7.7	non Enzyme	Tubulin alpha-1C chain	P68365.1	TBA1C_CRIGR	Cricetulus griseus	3.57e-123	0.85	0.7737	PF00091.28	Tubulin	Domain	2.2e-68	1	CL0566
snap_masked-contig_2563_pilon_pilon-processed-gene-0.25-mRNA-1	Sparicotyle chrysophrii	139.96	2	6.4	non Enzyme	Tubulin alpha-1 chain	Q8T6A5.1	TBA1_APLCA	Aplysia californica	0	0.952	0.9646	PF00091.28	Tubulin	Domain	1.8e-63	1	CL0566
maker-contig_25452_pilon_pilon-augustus-gene-0.8-mRNA-1	Sparicotyle chrysophrii	94.68	7	14.1	non Enzyme	Translation elongation factor 2	Q1HPK6.1	EF2_BOMMO	Bombyx mori	0	0.7	1	PF00009.30	GTP_EFTU	Domain	1.6e-64	1	CL0023
maker-scaffold_30296_pilon_pilon-augustus-gene-0.17-mRNA-1	Sparicotyle chrysophrii	49.285	2	5	non Enzyme	T-complex protein 1 subunit theta	P42932.3	TCPQ_MOUSE	Mus musculus	2.78e-144	0.553	0.7778	PF00118.27	Cpn60_TCP1	Family	1.5e-85	1	No_clan
maker-contig_36274_pilon_pilon-augustus-gene-0.3-mRNA-1	Sparicotyle chrysophrii	113.7	2	7	non Enzyme	T-complex protein 1 subunit gamma	Q3T0K2.1	TCPG_BOVIN	Bos taurus	0	0.576	0.9957	PF00118.27	Cpn60_TCP1	Family	7.6e-79	1	No_clan
maker-contig_28273_pilon_pilon-snap-gene-0.9-mRNA-1	Sparicotyle chrysophrii	59.979	4	13.7	non Enzyme	T-complex protein 1 subunit epsilon	P47209.1	TCPE_CAEEL	Caenorhabditis elegans	0	0.656	0.9854	PF00118.27	Cpn60_TCP1	Family	1.8e-159	1	No_clan
augustus_masked-contig_36377_pilon_pilon-processed-gene-0.0-mRNA-1	Sparicotyle chrysophrii	111.24	2	7.1	non Enzyme	Sorting nexin-2	Q9CWK8.2	SNX2_MOUSE	Mus musculus	2.08e-81	0.378	0.853	PF09325.13	Vps5	Domain	4.6e-48		CL0145
maker-contig_16473_pilon_pilon-augustus-gene-0.15-mRNA-1	Sparicotyle chrysophrii	14.539	2	30.2	non Enzyme	Sorcin	Q94743.1	SORCN_SCHJA	Schistosoma japonicum	6.17e-42	0.56	0.9921	PF13499.9	EF-hand_7	Domain	1.1e-09	1	CL0220
maker-contig_41881_pilon_pilon-augustus-gene-0.6-mRNA-1	Sparicotyle chrysophrii	65.667	7	37.4	non Enzyme	Severin	Q24800.3	SEVE_ECHGR	Echinococcus granulosus	8.95e-81	0.441	1	PF00626.25	Gelsolin	Domain	1.5e-14	1	CL0092
maker-contig_5721_pilon_pilon-snap-gene-0.14-mRNA-1	Sparicotyle chrysophrii	44.659	9	31.6	non Enzyme	Severin	Q24800.3	SEVE_ECHGR	Echinococcus granulosus	7.61e-103	0.439	0.8929	PF00626.25	Gelsolin	Domain	6.6e-12	1	CL0092
snap_masked-contig_11364_pilon_pilon-processed-gene-0.6-mRNA-1	Sparicotyle chrysophrii	23.862	3	26.1	non Enzyme	Rho-related GTP-binding protein RhoA-A	Q6NUX8.1	RHOAA_DANRE	Danio rerio	7.83e-49	0.949	0.3697	PF00071.25	Ras	Domain	1.2e-26	1	CL0023
maker-contig_47791_pilon_pilon-augustus-gene-0.1-mRNA-1	Sparicotyle chrysophrii	12.638	2	31.5	non Enzyme	Rho GDP-dissociation inhibitor 1	P52565.3	GDIR1_HUMAN	Homo sapiens	5.5e-41	0.523	0.982	PF02115.20	Rho_GDI	Domain	4e-41	1	CL0159
maker-contig_8732_pilon_pilon-exonerate_est2genome-gene-0.3-mRNA-1	Sparicotyle chrysophrii	24.368	3	29.9	non Enzyme	Regulator of microtubule dynamics protein 1	Q32KL4.1	RMD1_BOVIN	Bos taurus	7.68e-45	0.401	0.9673
snap_masked-contig_29009_pilon_pilon-abinit-gene-0.15-mRNA-1	Sparicotyle chrysophrii	18.174	4	45.1	non Enzyme	Ras-related protein Ral-A	P11233.1	RALA_HUMAN	Homo sapiens	2.4e-69	0.62	0.9512	PF00071.25	Ras	Domain	4.1e-42	1	CL0023
maker-contig_33961_pilon_pilon-augustus-gene-0.17-mRNA-1	Sparicotyle chrysophrii	27.674	3	33.9	non Enzyme	Ras-related protein Rab-5A	M0RC99.1	RAB5A_RAT	Rattus norvegicus	1.08e-45	0.614	0.9286	PF00071.25	Ras	Domain	1.8e-19	1	CL0023
snap_masked-scaffold_37205_pilon_pilon-processed-gene-0.4-mRNA-1	Sparicotyle chrysophrii	16.645	3	37.2	non Enzyme	Ras-related protein Rab-2B	Q8WUD1.1	RAB2B_HUMAN	Homo sapiens	1.97e-99	0.924	1	PF00071.25	Ras	Domain	5.3e-52	1	CL0023
A0A3S5BK19	Protopolystoma xenopodis	18.182	3	33.8	non Enzyme	Ras-related protein Rab-2A	Q90965.1	RAB2A_CHICK	Gallus gallus	4.47e-106	0.888	1	PF00071.25	Ras	Domain	2.5e-52	1	CL0023
A0A3S5AU62	Protopolystoma xenopodis	21.547	2	11.4	non Enzyme	Ras-related protein Rab-1A	P62820.3	RAB1A_HUMAN	Homo sapiens	9.51e-102	0.735	1	PF00071.25	Ras	Domain	6.7e-64	1	CL0023
maker-contig_15432_pilon_pilon-augustus-gene-0.7-mRNA-1	Sparicotyle chrysophrii	23.644	2	12.1	non Enzyme	Ras-related protein Rab-18-B	Q6DHC1.1	RB18B_DANRE	Danio rerio	3.06e-65	0.552	0.8458	PF00071.25	Ras	Domain	1.9e-54	1	CL0023
maker-contig_38531_pilon_pilon-exonerate_est2genome-gene-0.0-mRNA-1	Sparicotyle chrysophrii	19.707	5	36.9	non Enzyme	Putative annexin A2-like protein	A6NMY6.2	AXA2L_HUMAN	Homo sapiens	2.33e-24	0.349	0.858	PF00191.23	Annexin	Domain	3.2e-20	1	No_clan
maker-contig_2631_pilon_pilon-augustus-gene-0.30-mRNA-1	Sparicotyle chrysophrii	27.117	5	39	non Enzyme	Protein F37C4.5	O44400.3	F37C4_CAEEL	Caenorhabditis elegans	4.68e-19	0.281	0.8755	PF13598.9	DUF4139	Family	1.6e-19	1	CL0287
maker-contig_24628_pilon_pilon-snap-gene-0.61-mRNA-1	Sparicotyle chrysophrii	26.038	2	13.2	non Enzyme	Myosin-11	P10587.4	MYH11_CHICK	Gallus gallus	1.18e-43	0.464	0.9825	PF01576.22	Myosin_tail_1	Coiled-coil	2e-53	1	No_clan
maker-contig_39508_pilon_pilon-exonerate_est2genome-gene-0.0-mRNA-1	Sparicotyle chrysophrii	29.903	2	10.5	non Enzyme	Microtubule-associated protein RP/EB family member 1	Q61166.3	MARE1_MOUSE	Mus musculus	6.39e-85	0.494	0.9782	PF03271.20	EB1	Family	1.3e-13	1	No_clan
maker-contig_446_pilon_pilon-snap-gene-0.8-mRNA-1	Sparicotyle chrysophrii	40.147	2	7.4	non Enzyme	Major vault protein	Q5EAJ7.1	MVP_STRPU	Strongylocentrotus purpuratus	2.85e-156	0.576	0.9808	PF11978.11	MVP_shoulder	Domain	1.8e-47	1	CL0433
maker-contig_30294_pilon_pilon-snap-gene-0.26-mRNA-1	Sparicotyle chrysophrii	181.97	5	5	non Enzyme	LLGL scribble cell polarity complex component 2	Q3TJ91.2	L2GL2_MOUSE	Mus musculus	2.74e-35	0.289	0.2417	PF08366.16	LLGL	Family	3.7e-17	1	No_clan
maker-contig_26494_pilon_pilon-augustus-gene-0.6-mRNA-1	Sparicotyle chrysophrii	82.345	2	3.4	non Enzyme	Kinesin light chain	P46825.1	KLC_DORPE	Doryteuthis pealeii	3.69e-162	0.637	0.5108	PF13424.9	TPR_12	Repeat	2.5e-19	1	CL0020
maker-contig_29201_pilon_pilon-augustus-gene-0.5-mRNA-1	Sparicotyle chrysophrii	43.876	3	21.4	non Enzyme	Kinesin heavy chain	P21613.1	KINH_DORPE	Doryteuthis pealeii	2.58e-85	0.62	0.9835	PF00225.26	Kinesin	Domain	1.2e-46	1	CL0023
maker-contig_9133_pilon_pilon-augustus-gene-0.6-mRNA-1	Sparicotyle chrysophrii	89.418	5	17.5	non Enzyme	Kinesin heavy chain	P21613.1	KINH_DORPE	Doryteuthis pealeii	3.29e-69	0.429	0.914
snap_masked-contig_38035_pilon_pilon-processed-gene-0.10-mRNA-1	Sparicotyle chrysophrii	66.156	2	18	non Enzyme	Hsc70-interacting protein	Q99L47.1	F10A1_MOUSE	Mus musculus	8.41e-61	0.441	0.8837	PF18253.4	HipN	Domain	1.6e-18	1	No_clan
A0A3S5AWG9	Protopolystoma xenopodis	11.367	2	27.2	non Enzyme	Histone H4	P62794.2	H4_URECA	Urechis caupo	2.1e-67	1	1	PF15511.9	CENP-T_C	Domain	8.7e-08	1	CL0012
maker-contig_25721_pilon_pilon-snap-gene-0.17-mRNA-1	Sparicotyle chrysophrii	41.132	3	15.4	non Enzyme	High-affinity choline transporter 1	Q8UWF0.1	SC5A7_TORMA	Torpedo marmorata	2.63e-161	0.598	0.9896	PF00474.20	SSF	Family	6e-25	1	CL0062
maker-contig_32771_pilon_pilon-augustus-gene-0.3-mRNA-1	Sparicotyle chrysophrii	66.498	7	23.1	non Enzyme	Heat shock protein HSP 90-alpha	Q76LV2.3	HS90A_BOVIN	Bos taurus	0	0.752	0.8031	PF00183.21	HSP90	Family	1.2e-121	1	No_clan
A0A448WN47	Protopolystoma xenopodis	39.77	4	22	non Enzyme	Heat shock cognate 71 kDa protein	P19120.2	HSP7C_BOVIN	Bos taurus	0	0.889	1	PF00012.23	HSP70	Family	1.4e-166	1	CL0108
augustus_masked-contig_13257_pilon_pilon-processed-gene-0.1-mRNA-1	Sparicotyle chrysophrii	71.629	12	36.5	non Enzyme	Heat shock cognate 71 kDa protein	P19120.2	HSP7C_BOVIN	Bos taurus	0	0.855	0.9359	PF00012.23	HSP70	Family	7.9e-260	1	CL0108
augustus_masked-contig_5207_pilon_pilon-processed-gene-0.2-mRNA-1	Sparicotyle chrysophrii	70.912	3	4.7	non Enzyme	Heat shock cognate 71 kDa protein	P19120.2	HSP7C_BOVIN	Bos taurus	0	0.746	0.9547	PF00012.23	HSP70	Family	9.1e-248	1	CL0108
A0A448WSS7	Protopolystoma xenopodis	10.023	2	24.7	non Enzyme	Flotillin-2a	Q98TZ8.2	FLOT2_DANRE	Danio rerio	3.02e-35	0.882	0.764	PF01145.28	Band_7	Family	1.5e-06	1	CL0433
snap_masked-contig_14929_pilon_pilon-processed-gene-0.10-mRNA-1	Sparicotyle chrysophrii	38.058	10	38.1	non Enzyme	Flotillin-1	O61491.1	FLOT1_DROME	Drosophila melanogaster	3.64e-154	0.654	0.9913	PF01145.28	Band_7	Family	7.6e-10	1	CL0433
snap_masked-contig_38798_pilon_pilon-processed-gene-0.3-mRNA-1	Sparicotyle chrysophrii	148.06	9	26.4	non Enzyme	Fimbrin	P54680.2	FIMB_DICDI	Dictyostelium discoideum	1.88e-117	0.371	0.9402	PF00307.34	CH	Domain	1.8e-16	1	CL0188
maker-scaffold_46926_pilon_pilon-augustus-gene-0.25-mRNA-1	Sparicotyle chrysophrii	932.45	14	18.3	non Enzyme	Filamin-A	Q9VEN1.2	FLNA_DROME	Drosophila melanogaster	0	0.332	0.979	PF00630.22	Filamin	Domain	2.2e-14	1	CL0159
A0A3S5AMR9	Protopolystoma xenopodis	12.352	2	18.9	non Enzyme	Dynein light chain roadblock-type 2	Q32P85.1	DLRB2_BOVIN	Bos taurus	1.04e-38	0.747	0.7117	PF03259.20	Robl_LC7	Domain	1.9e-23	1	CL0431
maker-contig_41206_pilon_pilon-augustus-gene-0.3-mRNA-1	Sparicotyle chrysophrii	33.259	5	59.3	non Enzyme	Dynein 8 kDa light chain	Q39580.1	DYL1_CHLRE	Chlamydomonas reinhardtii	2.58e-45	0.719	0.6593	PF01221.21	Dynein_light	Domain	1.3e-37	1	No_clan
snap_masked-contig_47962_pilon_pilon-processed-gene-0.3-mRNA-1	Sparicotyle chrysophrii	66.496	2	5.1	non Enzyme	DnaJ homolog subfamily A member 1	P31689.2	DNJA1_HUMAN	Homo sapiens	1.41e-107	0.615	0.9704	PF00226.34	DnaJ	Domain	2e-24	1	CL0392
A0A3S5A9K3	Protopolystoma xenopodis	16.291	2	14.6	non Enzyme	Clathrin heavy chain 1	P11442.3	CLH1_RAT	Rattus norvegicus	1.15e-70	0.865	0.9197	PF00637.23	Clathrin	Domain	2.8e-27	1	CL0020
augustus_masked-contig_33128_pilon_pilon-processed-gene-0.0-mRNA-1	Sparicotyle chrysophrii	89.626	6	29.4	non Enzyme	cAMP-dependent protein kinase type II regulatory subunit	Q26619.1	KAPR_STRPU	Strongylocentrotus purpuratus	9.01e-126	0.534	0.9619	PF00027.32	cNMP_binding	Domain	4.2e-19	1	CL0029
maker-contig_2259_pilon_pilon-augustus-gene-0.7-mRNA-1	Sparicotyle chrysophrii	45.998	2	8.2	non Enzyme	Calreticulin	P29413.2	CALR_DROME	Drosophila melanogaster	9.6e-149	0.575	0.9104	PF00262.21	Calreticulin	Family	2.1e-60	1	CL0004
augustus_masked-contig_45613_pilon_pilon-processed-gene-0.0-mRNA-1	Sparicotyle chrysophrii	15.671	2	28.2	non Enzyme	Calmodulin-1	P13868.2	CALM1_SOLTU	Solanum tuberosum	5.06e-31	0.387	0.9718	PF13499.9	EF-hand_7	Domain	3.8e-10	1	CL0220
A0A3S5CF40	Protopolystoma xenopodis	17.081	5	47.7	non Enzyme	Calmodulin	Q95NR9.3	CALM_METSE	Metridium senile	3.94e-103	0.993	0.9801	PF13499.9	EF-hand_7	Domain	4.9e-19	1	CL0220
maker-contig_26929_pilon_pilon-augustus-gene-0.2-mRNA-1	Sparicotyle chrysophrii	30.857	2	26.3	non Enzyme	Calcineurin B homologous protein 1	Q3SYS6.1	CHP1_BOVIN	Bos taurus	1.65e-32	0.492	0.9912	PF13499.9	EF-hand_7	Domain	4.9e-10	1	CL0220
maker-contig_29652_pilon_pilon-augustus-gene-0.2-mRNA-1	Sparicotyle chrysophrii	20.293	2	20.6	non Enzyme	Annexin A8	Q95L54.1	ANXA8_BOVIN	Bos taurus	1.24e-25	0.338	0.9611	PF03143.20	Annexin	Domain	4.5e-20	1	No_clan
maker-contig_12610_pilon_pilon-snap-gene-0.5-mRNA-1	Sparicotyle chrysophrii	66.438	2	7.7	non Enzyme	Annexin A7	Q92125.1	ANXA7_XENLA	Xenopus laevis	1.69e-08	0.342	0.6713	PF00191.23	Annexin	Domain	1.6e-07	1	No_clan
B3GQS3	Microcotyle sebastis	40.131	2	3.7	non Enzyme	Annexin A4	P13214.2	ANXA4_BOVIN	Bos taurus	2.03e-51	0.334	0.9348	PF00191.23	Annexin	Domain	3.7e-21	1	No_clan
A0A3S5C1V5	Protopolystoma xenopodis	20.759	3	25.1	non Enzyme	ADP-ribosylation factor	P91924.3	ARF_DUGJA	Dugesia japonica	1.13e-118	0.904	0.9889	PF00025.24	Arf	Domain	4.2e-78	1	CL0023
maker-contig_35603_pilon_pilon-snap-gene-0.16-mRNA-1	Sparicotyle chrysophrii	33.691	4	18.1	non Enzyme	ADP,ATP carrier protein	P27080.1	ADT_CHLRE	Chlamydomonas reinhardtii	4.42e-136	0.678	0.9323	PF00153.30	Mito_carr	Repeat	1.2e-22	1	No_clan
maker-contig_5470_pilon_pilon-augustus-gene-0.13-mRNA-1	Sparicotyle chrysophrii	17.6	2	14.7	non Enzyme	Actin-related protein 2/3 complex subunit 4	Q641G7.1	ARPC4_XENLA	Xenopus laevis	1.1e-82	0.772	0.9933	PF05856.15	ARPC4	Family	4e-67	1	No_clan
maker-contig_39746_pilon_pilon-snap-gene-0.8-mRNA-1	Sparicotyle chrysophrii	15.341	3	31.4	non Enzyme	Actin-depolymerizing factor 8	Q570Y6.2	ADF8_ARATH	Arabidopsis thaliana	5.59e-21	0.392	0.9197	PF00241.23	Cofilin_ADF	Domain	6.2e-28	1	CL0092
augustus_masked-contig_26080_pilon_pilon-processed-gene-0.1-mRNA-1	Sparicotyle chrysophrii	41.636	19	65.6	non Enzyme	Actin-3	P41340.1	ACT3_LIMPO	Limulus polyphemus	0	0.93	0.9947	PF00022.22	Actin	Family	3e-146	1	CL0108
augustus_masked-contig_47591_pilon_pilon-processed-gene-0.0-mRNA-1	Sparicotyle chrysophrii	41.742	16	52.9	non Enzyme	Actin-2	P53456.1	ACT2_DIBDE	Dibothriocephalus dendriticus	0	0.96	1	PF00022.22	Actin	Family	8.5e-149	1	CL0108
augustus_masked-contig_38234_pilon_pilon-processed-gene-0.0-mRNA-1	Sparicotyle chrysophrii	41.658	16	64.1	non Enzyme	Actin-1	P53470.1	ACT1_SCHMA	Schistosoma mansoni	0	0.926	1	PF00022.22	Actin	Family	4e-147	1	CL0108
augustus_masked-contig_39301_pilon_pilon-processed-gene-0.0-mRNA-1	Sparicotyle chrysophrii	41.7	19	56.4	non Enzyme	Actin-1	P53470.1	ACT1_SCHMA	Schistosoma mansoni	0	0.957	1	PF00022.22	Actin	Family	3.9e-149	1	CL0108
maker-contig_34517_pilon_pilon-snap-gene-0.19-mRNA-1	Sparicotyle chrysophrii	28.784	10	41.3	non Enzyme	14-3-3 protein zeta	Q2F637.2	1433Z_BOMMO	Bombyx mori	3.49e-120	0.707	0.9449	PF00244.23	14-3-3	Repeat	2.1e-100	1	CL0020
maker-contig_30173_pilon_pilon-snap-gene-0.10-mRNA-1	Sparicotyle chrysophrii	29.296	10	53.9	non Enzyme	14-3-3 protein epsilon	P62258.1	1433E_HUMAN	Homo sapiens	1.13e-124	0.688	0.9882	PF00244.23	14-3-3	Repeat	1.8e-102	1	CL0020
augustus_masked-contig_12359_pilon_pilon-processed-gene-0.0-mRNA-1	Sparicotyle chrysophrii	126.59	5	12.8	non Enzyme	Hypothetical_Unassigned non-enzymatic Sch protein 1_Sch
augustus_masked-contig_48802_pilon_pilon-processed-gene-0.4-mRNA-1	Sparicotyle chrysophrii	88.935	4	26.3	non Enzyme	Hypothetical_Unassigned non-enzymatic Sch protein 2_Sch
maker-contig_31043_pilon_pilon-augustus-gene-0.10-mRNA-1	Sparicotyle chrysophrii	31.609	2	13.7	non Enzyme	Hypothetical_Unassigned non-enzymatic Sch protein 3_Sch
maker-contig_30591_pilon_pilon-exonerate_est2genome-gene-0.0-mRNA-1	Sparicotyle chrysophrii	14.19	2	21.5	non Enzyme	Hypothetical_Unassigned non-enzymatic Sch protein 4_Sch							PF13881.9	Rad60-SLD_2	Domain	1.4e-16	1	CL0072
maker-contig_34325_pilon_pilon-snap-gene-0.2-mRNA-1	Sparicotyle chrysophrii	14.365	3	25.4	non Enzyme	Hypothetical_Unassigned non-enzymatic Sch protein 5_Sch							PF00235.22	Profilin	Domain	1.3e-16	1	CL0431
maker-contig_527_pilon_pilon-augustus-gene-0.4-mRNA-1	Sparicotyle chrysophrii	626.74	7	2.5	non Enzyme	Hypothetical_Unassigned non-enzymatic Sch protein 6_Sch
maker-contig_8515_pilon_pilon-exonerate_est2genome-gene-0.1-mRNA-1	Sparicotyle chrysophrii	21.175	2	46.2	non Enzyme	Hypothetical_Unassigned non-enzymatic Sch protein 7_Sch

## Sheet: B
Description: Protein sequences with unassigned Enzyme Commission number.
		Proteomic Analysis			ECPred v1.1	UniProt BLASTp							Pfam
Protein sequence	Species	Molecular weight (kDa)	Unique peptides	Coverage (%)	EC Number	Description	Accession Number	Name	Species	e-Value	Pairwise Identity (%)	Query Coverage	hmm acc	hmm name	type	e-Value	significance	clan
augustus_masked-contig_8214_pilon_pilon-processed-gene-0.6-mRNA-1	Sparicotyle chrysophrii	56.252	8	20.2	No Prediction	Kelch-like protein 25	Q8R2P1.1	KLH25_MOUSE	Mus musculus	4.26e-07	0.223	0.4775	PF13676.9	TIR_2	Domain	2e-20	1	CL0173
maker-contig_16975_pilon_pilon-snap-gene-0.27-mRNA-1	Sparicotyle chrysophrii	51.783	9	29.9	No Prediction	Elongation factor 1-alpha, somatic form	P13549.1	EF1A0_XENLA	Xenopus laevis	0	0.784	0.9873	PF00009.30	GTP_EFTU	Domain	1.8e-52	1	CL0023
maker-contig_26588_pilon_pilon-snap-gene-0.4-mRNA-1	Sparicotyle chrysophrii	54.172	3	19.6	No Prediction	Hypothetical_Unassigned Sch protein 1_Sch
maker-contig_31274_pilon_pilon-snap-gene-0.8-mRNA-1	Sparicotyle chrysophrii	36.166	5	28.6	No Prediction	Hypothetical_Unassigned Sch protein 2_Sch
maker-contig_37092_pilon_pilon-augustus-gene-0.5-mRNA-1	Sparicotyle chrysophrii	40.365	2	9	No Prediction	Hypothetical_Unassigned Sch protein 3_Sch

## Sheet: C
Description: Protein sequences classified as oxidoreductase.
		Proteomic Analysis			ECPred v1.1		UniProt BLASTp							Pfam
Protein sequence	Species	Molecular weight (kDa)	Unique peptides	Coverage (%)	EC Number	Confidence Score(max 1.0)	Description	Accession Number	Name	Species	e-Value	Pairwise Identity (%)	Query Coverage	hmm acc	hmm name	type	e-Value	significance	clan
A0A3S5CPM6	Protopolystoma xenopodis	46.991	3	11.1	1.12.-.-	0.68	Elongation factor 1-alpha, somatic form	P13549.1	EF1A0_XENLA	Xenopus laevis	0	0.743	0.9861	PF03143.20	GTP_EFTU_D3	Domain	4.7e-30	1	No_clan
maker-contig_34520_pilon_pilon-augustus-gene-0.7-mRNA-1	Sparicotyle chrysophrii	19.533	5	58.8	1.16.3.1	1	Soma ferritin	P42577.2	FRIS_LYMST	Lymnaea stagnalis	5.85e-83	0.691	0.9529	PF00210.27	Ferritin	Domain	4e-37	1	CL0044
maker-contig_40303_pilon_pilon-snap-gene-0.10-mRNA-1	Sparicotyle chrysophrii	109.64	5	23.7	1.8.1.9	0.99	Thioredoxin reductase 3	Q86VQ6.4	TRXR3_HUMAN	Homo sapiens	2e-122	0.456	0.9616	PF07992.17	Pyr_redox_2	Domain	1.3e-52	1	CL0063
maker-contig_45344_pilon_pilon-augustus-gene-0.2-mRNA-1	Sparicotyle chrysophrii	16.274	4	36.1	1.15.1.1	1	Superoxide dismutase [Cu-Zn]	O73872.1	SODC_DANRE	Danio rerio	4.67e-65	0.633	0.9494	PF00080.23	Sod_Cu	Domain	1.2e-43	1	No_clan
snap_masked-contig_36844_pilon_pilon-processed-gene-0.3-mRNA-1	Sparicotyle chrysophrii	43.178	3	15.6	1.1.1.44	0.67	6-phosphogluconate dehydrogenase	P52209.3	6PGD_HUMAN	Homo sapiens	1.13e-169	0.516	0.9824	PF00393.22	6PGD	Domain	9.9e-84	1	CL0106

## Sheet: D
Description: Protein sequences classified as transferases.
		Proteomic Analysis			ECPred v1.1		UniProt BLASTp							Pfam
Protein sequence	Species	Molecular weight (kDa)	Unique peptides	Coverage (%)	EC Number	Confidence Score(max 1.0)	Description	Accession Number	Name	Species	e-Value	Pairwise Identity (%)	Query Coverage	hmm acc	hmm name	type	e-Value	significance	clan
augustus_masked-contig_25845_pilon_pilon-processed-gene-0.1-mRNA-1	Sparicotyle chrysophrii	39.587	3	36.2	2.-.-.-	0.44	Universal stress protein MJ0531	Q57951.1	Y531_METJA	Methanocaldococcus jannaschii	2.73e-10	0.289	0.9625	PF00582.29	Usp	Domain	7.9e-28	1	CL0039
maker-contig_1135_pilon_pilon-snap-gene-0.12-mRNA-1	Sparicotyle chrysophrii	15.273	2	19.7	2.7.4.6	1	Nucleoside diphosphate kinase	Q9UUY8.2	NDK_NEUCR	Neurospora crassa	2.07e-66	0.683	0.9927	PF00334.22	NDK	Domain	3.4e-44	1	No_clan
maker-contig_22733_pilon_pilon-snap-gene-0.6-mRNA-1	Sparicotyle chrysophrii	27.91	4	19	2.7.1.40	0.67	Pyruvate kinase PKM	P14618.4	KPYM_HUMAN	Homo sapiens	7.04e-121	0.693	0.996	PF00224.24	PK	Domain	2e-86	1	CL0151
maker-contig_24628_pilon_pilon-augustus-gene-0.7-mRNA-1	Sparicotyle chrysophrii	77.39	2	3	2.4.1.18	1	1,4-alpha-glucan-branching enzyme	Q96VA4.1	GLGB_ASPOR	Aspergillus oryzae	0	0.554	0.9758	PF02806.21	Alpha-amylase_C	Domain	2.9e-24	1	CL0369
maker-contig_3723_pilon_pilon-augustus-gene-0.22-mRNA-1	Sparicotyle chrysophrii	66.274	2	10.8	2.-.-.-	0.57	Tyrosine-protein kinase SPK-1	P42687.1	SPK1_GIRTI	Girardia tigrina	1.93e-27	0.374	0.5709	PF00017.27	SH2	Domain	3.9e-12	1	CL0541
maker-contig_3777_pilon_pilon-augustus-gene-0.14-mRNA-1	Sparicotyle chrysophrii	111.54	2	7.3	2.-.-.-	0.45	T-complex protein 1 subunit delta	Q2T9X2.3	TCPD_BOVIN	Bos taurus	0	0.654	0.9933	PF00118.27	Cpn60_TCP1	Family	5.5e-123	1	No_clan
maker-contig_47441_pilon_pilon-augustus-gene-0.5-mRNA-1	Sparicotyle chrysophrii	62.837	2	16.2	2.-.-.-	0.7	Glycogen phosphorylase, liver form	Q0VCM4.1	PYGL_BOVIN	Bos taurus	6.08e-113	0.71	0.9921	PF00343.23	Phosphorylase	Family	1.1e-108	1	CL0113
maker-contig_7282_pilon_pilon-snap-gene-0.22-mRNA-1	Sparicotyle chrysophrii	11.515	4	47.6	2.-.-.-	0.57	Glutathione S-transferase class-mu 28 kDa isozyme	P26624.1	GST28_SCHJA	Schistosoma japonicum	4.32e-28	0.516	0.9048	PF02798.23	GST_N	Domain	1.3e-05	1	CL0172
maker-contig_7199_pilon_pilon-augustus-gene-0.14-mRNA-1	Sparicotyle chrysophrii	69.954	9	29.1	2.7.3.-	1	Taurocyamine kinase	P16641.3	KTRC_SCHMA	Schistosoma mansoni	0	0.665	0.6992	PF00217.22	ATP-gua_Ptran	Domain	5.3e-79	1	CL0286
snap_masked-contig_31735_pilon_pilon-processed-gene-0.9-mRNA-1	Sparicotyle chrysophrii	166.11	3	13.5	2.2.-.-	0.73	Transketolase-like protein 1	Q2NL26.1	TKTL1_BOVIN	Bos taurus	2.69e-114	0.471	0.9845	PF02780.23	Transketolase_C	Domain	1.9e-28	1	CL0591

## Sheet: E
Description: Protein sequences classified as hydrolases.
		Proteomic Analysis			ECPred v1.1				UniProt BLASTp							Pfam						MEROPS Database
Protein sequence	Species	Molecular weight (kDa)	Unique peptides	Coverage (%)	EC Number	Subclass	EC Number correction	Confidence Score(max 1.0)	Description	Accession Number	Name	Species	e-Value	Pairwise Identity (%)	Query Coverage	hmm acc	hmm name	type	e-Value	significance	clan	MEROPS ID	Cataylitic type	Description	Clan	Subclan	Family	Subfamily	Classification	Organism	e-Value
maker-contig_15428_pilon_pilon-augustus-gene-0.10-mRNA-1	Sparicotyle chrysophrii	14.793	3	33.8	3.1.-.-	Ester hydolase	3.1.1.47	0.62	Platelet-activating factor acetylhydrolase IB subunit alpha2	O35264.1	PA1B2_RAT	Rattus norvegicus	1.25e-26	0.432	0.8872	PF13472.9	Lipase_GDSL_2	Domain	1.5e-09	1	CL0264
maker-contig_14378_pilon_pilon-snap-gene-0.19-mRNA-1	Sparicotyle chrysophrii	35.297	7	32.5	3.1.3.-	Ester hydolase	3.1.3.7	0.93	3'(2'),5'-bisphosphate nucleotidase 1	O95861.1	BPNT1_HUMAN	Homo sapiens	6.52e-66	0.404	0.9277	PF00459.28	Inositol_P	Family	3.4e-32	1	CL0171
maker-contig_9069_pilon_pilon-augustus-gene-0.5-mRNA-1	Sparicotyle chrysophrii	25.656	2	16.4	3.1.2.6	Ester hydolase		0.99	Hydroxyacylglutathione hydrolase cytoplasmic	O24496.2	GLO2C_ARATH	Arabidopsis thaliana	1.3e-70	0.489	0.9569	PF16123.8	HAGH_C	Family	1e-27	1	CL0381
augustus_masked-contig_1681_pilon_pilon-processed-gene-0.0-mRNA-1	Sparicotyle chrysophrii	56.665	7	16	3.3.2.-	Ether hydrolase	3.3.2.6	0.99	Leukotriene A-4 hydrolase	Q3SZH7.3	LKHA4_BOVIN	Bos taurus	1.41e-139	0.427	0.9899	PF01433.23	Peptidase_M1	Domain	1.6e-42	1	CL0126	MER1136892	Metallo	leukotriene A4 hydrolase	MA	MA(E)	M1	-	M01.004	Schistosoma curassoni	1.9e-175
maker-contig_20098_pilon_pilon-augustus-gene-0.16-mRNA-1	Sparicotyle chrysophrii	42.321	8	27	3.4.-.-	Peptide hydrolase	3.4.11.1	0.77	Leucine aminopeptidase	Q7VGF0.1	AMPA_HELHP	Helicobacter hepaticus	3.8e-22	0.308	0.5038	PF00883.24	Peptidase_M17	Domain	7e-47	1	CL0035	MER1122764	Metallo	leucyl aminopeptidase	MF	-	M17	-	M17.011	Fasciola-type	5.2e-157
maker-contig_22363_pilon_pilon-exonerate_est2genome-gene-0.0-mRNA-1	Sparicotyle chrysophrii	35.408	3	12.8	3.4.25.1	Peptide hydrolase		0.67	Proteasome subunit beta type-5	P28075.3	PSB5_RAT	Rattus norvegicus	4.71e-103	0.683	0.6645	PF00227.29	Proteasome	Domain	4.5e-47	1	CL0052	MER0167436	Threonine	proteasome subunit beta5i	PB	PB(T)	T1	A	T01.015	Schistosoma japonicum	1.4e-120
maker-contig_24278_pilon_pilon-snap-gene-0.33-mRNA-1	Sparicotyle chrysophrii	39.085	3	11.4	3.4.22.-	Peptide hydrolase		0.68	Calpain-A	Q11002.2	CANA_DROME	Drosophila melanogaster	2.85e-94	0.559	0.6981	PF00648.24	Peptidase_C2	Family	1.3e-89	1	CL0125	MER1137873	Cysteine	Calpain	CA	-	C2	A	C02.UPA	Schistosoma margrebowiei	1.8e-154
maker-contig_28754_pilon_pilon-snap-gene-0.18-mRNA-1	Sparicotyle chrysophrii	23.062	2	17.1	3.4.25.1	Peptide hydrolase		0.96	Proteasome subunit beta type-3	P49720.2	PSB3_HUMAN	Homo sapiens	6.76e-93	0.605	1	PF00227.29	Proteasome	Domain	2.2e-37	1	CL0052	MER0253770	Threonine	proteasome alpha subunit G1	PB	PB(T)	T1	A	T01.UPA	Schistosoma mansoni	3.4e-110
maker-contig_46585_pilon_pilon-augustus-gene-0.2-mRNA-1	Sparicotyle chrysophrii	28.391	3	17.2	3.4.25.1	Peptide hydrolase		1	Proteasome subunit alpha type-1	Q9R1P4.1	PSA1_MOUSE	Mus musculus	1.76e-112	0.557	0.9844	PF00227.29	Proteasome	Domain	1.4e-51	1	CL0052	MER0452291	Threonine	proteasome subunit alpha 1	PB	PB(T)	T1	A	T01.976	Clonorchis sinensis	1.7e-130
maker-contig_4765_pilon_pilon-exonerate_est2genome-gene-0.1-mRNA-1	Sparicotyle chrysophrii	25.211	2	10.1	3.4.25.1	Peptide hydrolase		1	Proteasome subunit alpha type-3	O70435.3	PSA3_MOUSE	Mus musculus	1.7e-94	0.645	0.8728	PF00227.29	Proteasome	Domain	4.3e-45	1	CL0052	MER0441382	Threonine	proteasome alpha subunit G1	PB	PB(T)	T1	A	T01.UPA	Schistosoma mansoni	2.9e-105
maker-contig_6883_pilon_pilon-snap-gene-0.23-mRNA-1	Sparicotyle chrysophrii	57.28	11	35	3.-.-.-	Peptide hydrolase	3.4.11.14	0.68	Puromycin-sensitive aminopeptidase	Q11011.2	PSA_MOUSE	Mus musculus	7.18e-128	0.41	0.9962	PF01433.23	Peptidase_M1	Domain	3.2e-73	1	CL0126	MER0815818	Metallo	cytosol alanyl aminopeptidase	MA	MA(E)	M1		M01.010	Echinococcus granulosus	1.3e-138
maker-contig_7443_pilon_pilon-snap-gene-0.43-mRNA-1	Sparicotyle chrysophrii	18.202	2	17.9	3.4.25.1	Peptide hydrolase		0.69	Proteasome subunit alpha type-6	Q9XZJ4.2	PSA6_DROME	Drosophila melanogaster	5.61e-50	0.567	0.8704	PF00227.29	Proteasome	Domain	5.3e-24	1	CL0052	MER0439257	Threonine	proteasome subunit alpha 6	PB	PB(T)	T1	A	T01.971	Schistosoma japonicum	2.7e-62
A0A448WKB2	Protopolystoma xenopodis	77.939	7	13.6	3.6.4.3	Acid anhydrides hydrolase		0.67	Transitional endoplasmic reticulum ATPase	Q3ZBT1.1	TERA_BOVIN	Bos taurus	0	0.863	0.9929	PF00004.32	AAA	Domain	1.1e-47	1	CL0023
maker-contig_26679_pilon_pilon-augustus-gene-0.11-mRNA-1	Sparicotyle chrysophrii	32.799	8	51.6	3.-.-.-	Acid anhydrides hydrolase	3.6.1.13	0.51	ADP-ribose pyrophosphatase, mitochondrial	Q8BVU5.1	NUDT9_MOUSE	Mus musculus	2.55e-93	0.493	0.9965	PF00293.31	NUDIX	Domain	1.9e-08	1	CL0261
maker-contig_40521_pilon_pilon-snap-gene-0.7-mRNA-1	Sparicotyle chrysophrii	44.285	2	7.4	3.6.4.13	Acid anhydrides hydrolase		0.89	ATP-dependent RNA helicase eIF4A	Q7RV88.2	IF4A_NEUCR	Neurospora crassa	2.89e-158	0.582	0.9898	PF00270.32	DEAD	Domain	3.1e-45	1	CL0023
augustus_masked-contig_36050_pilon_pilon-processed-gene-0.0-mRNA-1	Sparicotyle chrysophrii	23.102	3	21.1	3.-.-.-	Non identified		0.75	Plasma membrane calcium-transporting ATPase 1	P11505.3	AT2B1_RAT	Rattus norvegicus	7.96e-100	0.731	0.939	PF00702.29	Hydrolase	Domain	1.1e-10	1	CL0137
maker-contig_6606_pilon_pilon-snap-gene-0.19-mRNA-1	Sparicotyle chrysophrii	90.89	2	8.9	3.-.-.-	Non identified		0.63	Probable phospholipid-transporting ATPase IIA	O70228.3	ATP9A_MOUSE	Mus musculus	1.88e-127	0.538	1	PF00702.29	Hydrolase	Domain	1.3e-07	1	CL0137

## Sheet: F
Description: Protein sequences classified as lyases.
		Proteomic Analysis			ECPred v1.1		UniProt BLASTp							Pfam
Protein sequence	Species	Molecular weight (kDa)	Unique peptides	Coverage (%)	EC Number	Confidence Score(max 1.0)	Description	Accession Number	Name	Species	e-Value	Pairwise Identity (%)	Query Coverage	hmm acc	hmm name	type	e-Value	significance	clan
maker-contig_31661_pilon_pilon-snap-gene-0.18-mRNA-1	Sparicotyle chrysophrii	79.269	10	47.5	4.1.2.13	0.95	Fructose-bisphosphate aldolase	P53442.1	ALF_SCHMA	Schistosoma mansoni	7.18e-179	0.786	0.9686	PF00274.22	Glycolytic	Domain	2.7e-159	1	CL0035
snap_masked-contig_11270_pilon_pilon-processed-gene-0.1-mRNA-1	Sparicotyle chrysophrii	57.337	7	45.3	4.2.1.-	0.98	Enolase	P33676.1	ENO_SCHJA	Schistosoma japonicum	1.74e-113	0.712	0.9052	PF00113.25	Enolase_C	Domain	5.2e-69	1	CL0256
snap_masked-contig_33449_pilon_pilon-processed-gene-0.8-mRNA-1	Sparicotyle chrysophrii	27.286	2	11.2	4.1.1.32	0.67	Phosphoenolpyruvate carboxykinase, cytosolic [GTP]	P07379.1	PCKGC_RAT	Rattus norvegicus	3.17e-121	0.691	0.956	PF00821.21	PEPCK_GTP	Domain	3.8e-90	1	CL0374

## Sheet: G
Description: Protein sequences classified as isomerases.
		Proteomic Analysis			ECPred v1.1		UniProt BLASTp							Pfam
Protein sequence	Species	Molecular weight (kDa)	Unique peptides	Coverage (%)	EC Number	Confidence Score(max 1.0)	Description	Accession Number	Name	Species	e-Value	Pairwise Identity (%)	Query Coverage	hmm acc	hmm name	type	e-Value	significance	clan
augustus_masked-contig_31101_pilon_pilon-processed-gene-0.1-mRNA-1	Sparicotyle chrysophrii	17.982	2	15.8	5.2.1.8	1	Peptidyl-prolyl cis-trans isomerase	P91791.1	PPIA_HEMPU	Hemicentrotus pulcherrimus	6.64e-89	0.759	0.9818	PF00160.24	Pro_isomerase	Domain	1.7e-47	1	CL0475
augustus_masked-contig_40246_pilon_pilon-processed-gene-0.2-mRNA-1	Sparicotyle chrysophrii	18.101	4	30.1	5.2.1.8	1	Peptidyl-prolyl cis-trans isomerase	P91791.1	PPIA_HEMPU	Hemicentrotus pulcherrimus	2.05e-66	0.602	1	PF00160.24	Pro_isomerase	Domain	3.1e-24	1	CL0475
maker-contig_10259_pilon_pilon-augustus-gene-0.12-mRNA-1	Sparicotyle chrysophrii	25.397	3	24.4	5.4.2.11	0.99	2,3-bisphosphoglycerate-dependent phosphoglycerate mutase	A1JRT1.1	GPMA_YERE8	Yersinia enterocolitica serotype O:8	5.94e-93	0.556	0.9644	PF00300.25	His_Phos_1	Domain	1.3e-26	1	CL0071
maker-contig_12030_pilon_pilon-snap-gene-0.29-mRNA-1	Sparicotyle chrysophrii	46.776	4	17.3	5.2.1.8	0.88	Peptidyl-prolyl cis-trans isomerase FKBP5	Q13451.2	FKBP5_HUMAN	Homo sapiens	2.33e-62	0.342	0.8897	PF00254.31	FKBP_C	Domain	6.8e-14	1	CL0487
maker-contig_17895_pilon_pilon-augustus-gene-0.3-mRNA-1	Sparicotyle chrysophrii	53.67	9	27	5.3.4.1	1	Protein disulfide-isomerase	P21195.1	PDIA1_RABIT	Oryctolagus cuniculus	1.49e-174	0.51	0.9979	PF13848.9	Thioredoxin_6	Domain	1.4e-35	1	CL0172

## Sheet: H
Description: Protein sequences classified as ligases.
		Proteomic Analysis			ECPred v1.1		UniProt BLASTp							Pfam
Protein sequence	Species	Molecular weight (kDa)	Unique peptides	Coverage (%)	EC Number	Confidence Score(max 1.0)	Description	Accession Number	Name	Species	e-Value	Pairwise Identity (%)	Query Coverage	hmm acc	hmm name	type	e-Value	significance	clan
maker-contig_35243_pilon_pilon-augustus-gene-0.9-mRNA-1	Sparicotyle chrysophrii	60.653	5	13.1	6.1.1.22	0.99	Asparagine--tRNA ligase, cytoplasmic	Q2KJG3.3	SYNC_BOVIN	Bos taurus	1.96e-170	0.435	0.9963	PF00152.23	tRNA-synt_2	Domain	8.7e-43	1	CL0040
maker-contig_41403_pilon_pilon-snap-gene-0.11-mRNA-1	Sparicotyle chrysophrii	146.53	4	12.7	6.2.1.-	0.96	Ubiquitin-like modifier-activating enzyme 1	P22314.3	UBA1_HUMAN	Homo sapiens	9.57e-178	0.451	0.9679	PF00899.24	ThiF	Domain	2.2e-57	1	CL0063

## Sheet: I
Description: Protein sequences classified as translocases.
		Proteomic Analysis			ECPred v1.1			UniProt BLASTp							Pfam
Protein sequence	Species	Molecular weight (kDa)	Unique peptides	Coverage (%)	EC Number	EC Number correction	Confidence Score(max 1.0)	Description	Accession Number	Name	Species	e-Value	Pairwise Identity (%)	Query Coverage	hmm acc	hmm name	type	e-Value	significance	clan
maker-contig_39586_pilon_pilon-augustus-gene-0.4-mRNA-1	Sparicotyle chrysophrii	70.076	7	13.9	3.6.3.8	7.2.2.10	0.93	Sodium/potassium-transporting ATPase subunit alpha-2	P24797.1	AT1A2_CHICK	Gallus gallus	0	0.699	0.7325	PF00689.24	Cation_ATPase_C	Family	2.2e-27	1	No_clan
maker-contig_46247_pilon_pilon-augustus-gene-0.6-mRNA-1	Sparicotyle chrysophrii	15.986	2	25.2	3.-.-.-	7.6.2.1	0.6	Phospholipid-transporting ATPase IB	P98200.1	AT8A2_MOUSE	Mus musculus	1.58e-45	0.556	0.993	PF00122.23	E1-E2_ATPase	Family	2.8e-08	1	No_clan
maker-contig_9008_pilon_pilon-snap-gene-0.6-mRNA-1	Sparicotyle chrysophrii	103.77	3	14.4	3.-.-.-	7.2.2.10	0.93	Plasma membrane calcium-transporting ATPase 4	D3K0R6.2	AT2B4_BOVIN	Bos taurus	6.32e-105	0.464	0.9835	PF00122.23	E1-E2_ATPase	Family	8.3e-21	1	No_clan
