# Supplementary material for: An inside out journey: biogenesis, ultrastructure and proteomic characterisation of the ectoparasitic flatworm Sparicotyle chrysophrii extracellular vesicles
Source: Parasit Vectors. 2024 Apr 3;17:175. doi: 10.1186/s13071-024-06257-x (PMC10993521; doi:10.1186/s13071-024-06257-x)
Supplement: Supplementary file 5 — Additional file 5: Dataset S4. Spreadsheet containing information related to the ReviGO output. Tab A contains GO terms related to biological processes. Tab B contains GO terms related to cellular components. Tab C contains GO terms related to molecular functions. [file 13071_2024_6257_MOESM5_ESM.xlsx]

## Sheet: A
Description: GO terms related to biological processes used to plot semantically similar GO terms scatterplots with ReviGO.
TermID	Name	Value	LogSize	Frequency	Uniqueness	Dispensability	PC_0	PC_1	Representative
GO:0000413	protein peptidyl-prolyl isomerization	13	4.76221	0.192373	0.86936	0.0492295	-6.55232	-1.75953	null
GO:0001843	neural tube closure	1	3.59439	0.0130686	0.970882	0.664657	-2.31813	-6.8784	null
GO:0001932	regulation of protein phosphorylation	9	4.83819	0.229154	0.94192	0.203854	3.47645	4.57772	null
GO:0005975	carbohydrate metabolic process	10	6.22012	5.52155	0.952779	0.0695803	-6.23757	-4.78784	null
GO:0005977	glycogen metabolic process	4	4.68215	0.159989	0.880436	0.560213	-5.43121	5.27055	null
GO:0005978	glycogen biosynthetic process	2	4.48653	0.101967	0.849873	0.963264	null	null	5977
GO:0006094	gluconeogenesis	8	4.86513	0.243819	0.874209	0.486907	-5.28644	4.00435	null
GO:0006096	glycolytic process	24	5.20923	0.538479	0.833327	0.00976634	-5.43829	4.31833	null
GO:0006098	pentose-phosphate shunt	4	4.78042	0.200612	0.814382	0.501357	-4.73602	2.06235	null
GO:0006241	CTP biosynthetic process	11	4.6477	0.147786	0.811637	0.272696	-4.74047	1.39266	null
GO:0006183	GTP biosynthetic process	11	4.20782	0.0536713	0.826861	0.734179	null	null	6241
GO:0006228	UTP biosynthetic process	11	4.20311	0.0530925	0.824318	0.925628	null	null	6241
GO:0006334	nucleosome assembly	3	4.43506	0.0905719	0.907162	0.400409	6.7448	0.215299	null
GO:0006413	translational initiation	3	5.19421	0.520181	0.824388	0.571744	-6.15622	0.0717658	null
GO:0006414	translational elongation	8	5.13943	0.458537	0.826292	0.275646	-6.29478	0.223991	null
GO:0006418	tRNA aminoacylation for protein translation	7	5.46676	0.974318	0.778601	0.564543	-5.84525	1.58917	null
GO:0006412	translation	11	6.1844	5.08567	0.782116	0.736143	null	null	6418
GO:0006421	asparaginyl-tRNA aminoacylation	4	3.89988	0.0264099	0.831301	0.708703	null	null	6418
GO:0006457	protein folding	76	5.50298	1.05906	0.988137	0.0105094	-3.8177	-5.06641	null
GO:0006468	protein phosphorylation	1	6.11563	4.34089	0.781769	0.571438	-5.44783	-0.464546	null
GO:0036211	protein modification process	3	6.40319	8.41656	0.821937	0.706664	null	null	6468
GO:0006508	proteolysis	32	6.20647	5.35075	0.847035	0.328334	-6.74328	-0.63465	null
GO:0006529	asparagine biosynthetic process	1	4.30895	0.0677443	0.857241	0.357807	-5.77909	2.68702	null
GO:0006801	superoxide metabolic process	7	4.59093	0.129678	0.941678	0.060625	-5.35331	-5.55756	null
GO:0019430	removal of superoxide radicals	6	4.49404	0.103747	0.861632	0.876036	null	null	6801
GO:0006811	monoatomic ion transport	6	6.1217	4.40191	0.880816	0.380871	3.80869	-4.26672	null
GO:0006816	calcium ion transport	2	4.9555	0.300224	0.844847	0.675617	4.64921	-3.60306	null
GO:0006826	iron ion transport	8	4.93682	0.287582	0.871499	0.276661	4.94662	-3.97351	null
GO:0006879	intracellular iron ion homeostasis	8	4.52607	0.111686	0.983156	0	1.21387	-7.52357	null
GO:0045454	cell redox homeostasis	4	4.27809	0.0630976	0.983156	0.752726	null	null	6879
GO:0006886	intracellular protein transport	6	5.59037	1.29513	0.823027	0.554321	3.82941	-3.52181	null
GO:0015031	protein transport	4	5.9265	2.80829	0.810992	0.868788	null	null	6886
GO:0006887	exocytosis	2	4.72574	0.17688	0.895681	0.263803	3.60372	-5.06069	null
GO:0006935	chemotaxis	1	5.22759	0.561732	0.918225	0.644663	-0.0519841	6.64568	null
GO:0006996	organelle organization	1	6.0275	3.54358	0.894723	0.58181	6.43289	0.515084	null
GO:0007010	cytoskeleton organization	178	5.41359	0.86205	0.89096	0.0102481	6.55596	0.722788	null
GO:0007017	microtubule-based process	185	5.4	0.835493	0.988398	0	-0.132966	-7.68234	null
GO:0007018	microtubule-based movement	16	5.10168	0.420363	0.989094	0.00953055	-4.42213	-6.38329	null
GO:0007049	cell cycle	8	5.73222	1.7954	0.987509	0.0117766	-0.114131	-6.47705	null
GO:0007165	signal transduction	6	6.38845	8.13579	0.848737	0.556778	1.99719	5.24154	null
GO:0007264	small GTPase mediated signal transduction	5	5.0011	0.333456	0.877515	0.480926	1.7378	5.47019	null
GO:0007265	Ras protein signal transduction	4	4.36607	0.0772672	0.889323	0.489154	1.71329	5.83252	null
GO:0009408	response to heat	6	4.70251	0.167666	0.936391	0.237716	-0.439676	6.86192	null
GO:0016192	vesicle-mediated transport	13	5.68875	1.62441	0.891976	0	4.22247	-4.59856	null
GO:0016310	phosphorylation	27	6.35164	7.47458	0.886297	0.623718	-2.46925	-0.544419	null
GO:0016567	protein ubiquitination	3	5.39514	0.826197	0.847034	0.410271	-6.65787	-1.30086	null
GO:0032446	protein modification by small protein conjugation	2	5.43964	0.915348	0.845631	0.917052	null	null	16567
GO:0017157	regulation of exocytosis	3	3.81743	0.021843	0.950277	0.168171	3.86306	5.6931	null
GO:0018108	peptidyl-tyrosine phosphorylation	1	3.65753	0.0151142	0.861238	0.506165	-5.20633	-1.38666	null
GO:0019243	methylglyoxal catabolic process to D-lactate via S-lactoyl-glutathione	6	3.81144	0.0215437	0.876091	0.516144	-4.29573	4.4918	null
GO:0019521	D-gluconate metabolic process	4	4.19557	0.0521778	0.883381	0.551862	-5.05774	4.77711	null
GO:0019538	protein metabolic process	2	6.74929	18.6739	0.867574	0.366045	-7.0417	-0.30497	null
GO:0019722	calcium-mediated signaling	13	4.27045	0.0619967	0.890919	0.182336	1.46993	5.64098	null
GO:0030042	actin filament depolymerization	8	3.83059	0.0225149	0.877304	0.489901	6.87001	0.549808	null
GO:0030041	actin filament polymerization	6	3.77437	0.0197808	0.876475	0.911408	null	null	30042
GO:0034314	Arp2/3 complex-mediated actin nucleation	6	4.16631	0.0487784	0.879086	0.783709	null	null	30042
GO:0051017	actin filament bundle assembly	7	3.85077	0.0235859	0.880519	0.747538	null	null	30042
GO:0030707	follicle cell of egg chamber development	1	3.30792	0.00675547	0.965523	0.529888	-2.48563	-6.94144	null
GO:0030833	regulation of actin filament polymerization	6	4.5691	0.123321	0.835113	0.555854	5.1234	2.52797	null
GO:0042989	sequestering of actin monomers	1	2.77305	0.0019691	0.784343	0.760638	null	null	30833
GO:0031532	actin cytoskeleton reorganization	1	3.63869	0.0144722	0.890931	0.663882	6.85642	0.835868	null
GO:0031623	receptor internalization	1	3.4843	0.0101415	0.919852	0.521845	3.37432	-5.49561	null
GO:0034204	lipid translocation	9	4.39345	0.0822964	0.753704	0.397173	4.67379	-0.587592	null
GO:0015914	phospholipid transport	9	4.5601	0.12079	0.842312	0.76854	null	null	34204
GO:0140021	mitochondrial ADP transmembrane transport	6	3.81584	0.0217632	0.865033	0.916586	null	null	34204
GO:1990544	mitochondrial ATP transmembrane transport	6	3.82158	0.0220526	0.864928	0.817464	null	null	34204
GO:0034620	cellular response to unfolded protein	3	4.03354	0.0359294	0.915577	0.620735	-0.0489957	6.9563	null
GO:0035006	melanization defense response	1	3.15927	0.00479635	0.891987	0.350963	-1.1256	6.22143	null
GO:0035099	hemocyte migration	1	3.13098	0.00449367	0.966253	0.00660703	-2.19086	-7.02547	null
GO:0042026	protein refolding	4	4.44666	0.0930233	0.977702	0.00830873	-1.39837	-4.26587	null
GO:0044087	regulation of cellular component biogenesis	3	5.02737	0.354248	0.940071	0.215849	3.27297	3.93517	null
GO:0045742	positive regulation of epidermal growth factor receptor signaling pathway	1	2.99211	0.00326298	0.943493	0.147313	4.98086	4.7734	null
GO:0046314	phosphocreatine biosynthetic process	7	3.71223	0.0171431	0.867559	0.383191	-4.0939	0.124983	null
GO:0046854	phosphatidylinositol phosphate biosynthetic process	6	4.7425	0.183838	0.875346	0.454126	-3.23652	0.367604	null
GO:0050790	regulation of catalytic activity	13	5.30695	0.674357	0.942557	0	2.87244	3.35186	null
GO:0050819	negative regulation of coagulation	1	3.50461	0.0106271	0.949935	0.159607	1.8339	2.3119	null
GO:0051085	chaperone cofactor-dependent protein refolding	3	3.70079	0.0166974	0.978815	0.574014	-1.27188	-4.02943	null
GO:0051301	cell division	9	5.61902	1.38346	0.987827	0.0110725	-3.34852	7.34149	null
GO:0051491	positive regulation of filopodium assembly	1	2.98272	0.00319313	0.918613	0.65958	5.09308	4.13734	null
GO:0051603	proteolysis involved in protein catabolic process	21	5.46199	0.963688	0.829039	0.548774	-6.90131	0.816395	null
GO:0006511	ubiquitin-dependent protein catabolic process	12	5.37525	0.78922	0.830742	0.935106	null	null	51603
GO:0043161	proteasome-mediated ubiquitin-dependent protein catabolic process	7	4.95727	0.301448	0.843713	0.848953	null	null	51603
GO:0051665	membrane raft localization	2	2.42651	0.000884764	0.914791	0.172332	2.30277	-3.41351	null
GO:0055085	transmembrane transport	14	6.60953	13.5355	0.854148	0.538497	4.03669	-4.12355	null
GO:0070588	calcium ion transmembrane transport	6	4.89765	0.262782	0.838616	0.643011	4.81328	-3.6252	null
GO:0071805	potassium ion transmembrane transport	4	5.12614	0.44472	0.856702	0.673037	4.77567	-4.05931	null
GO:0006813	potassium ion transport	4	5.23835	0.575835	0.864336	0.717236	null	null	71805
GO:0072655	establishment of protein localization to mitochondrion	1	4.4618	0.0963229	0.871777	0.609298	3.31613	-3.28725	null
GO:0090141	positive regulation of mitochondrial fission	1	3.27138	0.00620998	0.916844	0.665256	4.87137	4.12024	null
GO:0098869	cellular oxidant detoxification	5	5.39031	0.817066	0.900843	0.305788	0.287075	6.84201	null

## Sheet: B
Description: GO terms related to cellular components.
TermID	Name	Value	LogSize	Frequency	Uniqueness	Dispensability	PC_0	PC_1	Representative
GO:0000015	phosphopyruvate hydratase complex	10	4.19454	0.0595936	0.706214	0.439684	0.756748	4.94297	null
GO:0000228	nuclear chromosome	1	4.8427	0.265083	0.650771	0.65324	-5.73919	3.89376	null
GO:0000502	proteasome complex	21	5.04815	0.425433	0.742378	0	1.80934	7.00043	null
GO:0005839	proteasome core complex	21	4.66232	0.174984	0.755253	0.903851	null	null	502
GO:0019773	proteasome core complex, alpha-subunit complex	13	4.27448	0.071638	0.698818	0.840297	null	null	502
GO:0019774	proteasome core complex, beta-subunit complex	5	3.90363	0.0304974	0.713833	0.787357	null	null	502
GO:0000786	nucleosome	15	4.80802	0.244737	0.626234	0.445756	-3.13173	5.28823	null
GO:0005634	nucleus	42	6.51062	12.3396	0.654551	0.481275	-6.04292	1.7128	null
GO:0005694	chromosome	14	5.69245	1.87558	0.646685	0.563729	-6.57702	3.84569	null
GO:0005737	cytoplasm	238	6.81864	25.0801	0.802083	0.210544	-4.93424	-2.62567	null
GO:0005739	mitochondrion	2	5.86045	2.7614	0.687237	0.337714	-4.38797	2.12265	null
GO:0005743	mitochondrial inner membrane	6	5.43663	1.04067	0.681463	0.298562	-3.85562	1.68012	null
GO:0005783	endoplasmic reticulum	13	5.74633	2.12331	0.608571	0.25236	-4.61719	1.22425	null
GO:0005794	Golgi apparatus	4	5.64665	1.68786	0.616304	0.73417	null	null	5783
GO:0005788	endoplasmic reticulum lumen	12	4.3571	0.0866487	0.684674	0.534228	-4.63324	0.287843	null
GO:0005802	trans-Golgi network	3	4.373	0.0898816	0.689994	0.536029	-4.12515	0.0455252	null
GO:0005811	lipid droplet	3	4.29699	0.0754497	0.726385	0.397669	-6.36417	5.87395	null
GO:0005829	cytosol	4	5.64882	1.6963	0.793632	0.261376	-1.14842	-0.732795	null
GO:0005832	chaperonin-containing T-complex	10	4.04759	0.0424847	0.708712	0.528593	0.885016	5.35948	null
GO:0005856	cytoskeleton	203	5.80439	2.42705	0.638346	0	-6.32937	3.64519	null
GO:0005874	microtubule	207	5.23722	0.657506	0.590257	0.496142	-6.4667	4.5972	null
GO:0005868	cytoplasmic dynein complex	6	3.93666	0.0329078	0.580684	0.818107	null	null	5874
GO:0005871	kinesin complex	1	3.99357	0.0375154	0.605038	0.825621	null	null	5874
GO:0005875	microtubule associated complex	7	4.85456	0.272421	0.563226	0.801237	null	null	5874
GO:0015630	microtubule cytoskeleton	10	5.49474	1.18966	0.597615	0.767397	null	null	5874
GO:0030016	myofibril	10	4.3774	0.0907955	0.691891	0.760027	null	null	5874
GO:0030286	dynein complex	13	4.64912	0.169745	0.535758	0.767998	null	null	5874
GO:0005886	plasma membrane	14	6.57113	14.1847	0.925752	0.398526	-1.90016	-6.12609	null
GO:0005925	focal adhesion	2	4.18338	0.0580818	0.999937	4.154e-05	2.62114	-4.43258	null
GO:0005929	cilium	5	5.06271	0.439938	0.783318	0.265462	-8.03656	1.60314	null
GO:0005938	cell cortex	1	4.81129	0.246584	0.786502	0.24119	-1.93013	-3.62745	null
GO:0005952	cAMP-dependent protein kinase complex	9	3.58263	0.0145614	0.813413	0.488997	2.33617	6.83446	null
GO:0009986	cell surface	1	4.73434	0.206544	0.99993	4.686e-05	5.50436	1.56267	null
GO:0010008	endosome membrane	7	4.99444	0.375942	0.569272	0.617319	-5.3513	0.404023	null
GO:0005768	endosome	3	5.25761	0.689119	0.568059	0.803517	null	null	10008
GO:0030659	cytoplasmic vesicle membrane	3	5.28348	0.731421	0.605153	0.926161	null	null	10008
GO:0031410	cytoplasmic vesicle	2	5.5513	1.35515	0.606667	0.914395	null	null	10008
GO:0015629	actin cytoskeleton	14	5.06637	0.443662	0.627583	0.69491	-6.31527	4.89979	null
GO:0016020	membrane	79	7.2087	61.5716	0.999856	0.00011037	3.71692	-3.06883	null
GO:0016324	apical plasma membrane	3	4.31656	0.0789263	0.898602	4.271e-05	-1.08103	-6.02662	null
GO:0005905	clathrin-coated pit	2	4.3529	0.0858147	0.790338	0.712274	null	null	16324
GO:0016459	myosin complex	10	4.69194	0.187333	0.580328	0.641911	-3.437	5.60967	null
GO:0005885	Arp2/3 protein complex	6	4.123	0.0505422	0.614592	0.77776	null	null	16459
GO:0030139	endocytic vesicle	1	4.21237	0.0620916	0.686941	0.654386	-6.60585	-0.511063	null
GO:0031090	organelle membrane	1	6.10536	4.85344	0.719974	0.372354	-7.07009	2.21574	null
GO:0032154	cleavage furrow	2	3.78075	0.0229807	0.90519	0.651818	-0.706674	-5.93015	null
GO:0032991	protein-containing complex	3	6.59397	14.9506	1	0	5.1273	-0.116205	null
GO:0035059	RCAF complex	1	1.23045	6.09263e-05	0.798887	0.163503	-1.24049	7.98035	null
GO:0070062	extracellular exosome	1	3.72941	0.0204179	0.745794	0.152001	-7.93247	-0.857243	null
GO:0071439	clathrin complex	2	3.48001	0.011496	0.734316	0.222466	1.72977	4.08838	null
GO:0030130	clathrin coat of trans-Golgi network vesicle	2	4.10765	0.0487868	0.529237	0.879224	null	null	71439
GO:0030132	clathrin coat of coated pit	2	4.04821	0.0425456	0.593631	0.803726	null	null	71439
GO:0090543	Flemming body	1	3.10687	0.00486649	0.999947	3.399e-05	5.59147	3.58117	null
GO:0110165	cellular anatomical entity	6	7.41268	98.4828	1	0	4.5464	-1.64456	null
GO:1990904	ribonucleoprotein complex	6	6.05966	4.36859	0.8061	0.376296	1.25946	7.52347	null

## Sheet: C
Description: GO terms related to molecular functions used to plot semantically similar GO terms scatterplots with ReviGO.
TermID	Name	Value	LogSize	Frequency	Uniqueness	Dispensability	PC_0	PC_1	Representative
GO:0000166	nucleotide binding	338	6.85639	19.5721	0.890065	0.471121	1.81341	5.27809	null
GO:0005524	ATP binding	146	6.69611	13.5317	0.870935	0.722534	null	null	166
GO:0017076	purine nucleotide binding	6	6.79629	17.0424	0.892405	0.771546	null	null	166
GO:0000287	magnesium ion binding	20	5.80791	1.75047	0.923292	0.378132	-1.57012	6.14754	null
GO:0003676	nucleic acid binding	12	6.86627	20.0224	0.92442	0.200361	1.89796	4.33394	null
GO:0003677	DNA binding	15	6.63765	11.8275	0.9244	0.324168	1.53446	3.83038	null
GO:0003724	RNA helicase activity	4	5.05553	0.309578	0.890074	0.612325	-4.14693	2.12083	null
GO:0003746	translation elongation factor activity	8	5.04531	0.302378	0.931507	0.114101	0.475124	2.65034	null
GO:0003743	translation initiation factor activity	3	5.15972	0.393514	0.930085	0.844701	null	null	3746
GO:0003755	peptidyl-prolyl cis-trans isomerase activity	21	5.12382	0.362297	0.86486	0.449317	-2.69458	-4.28186	null
GO:0003756	protein disulfide isomerase activity	5	4.07831	0.0326228	0.885732	0.532359	-2.44493	-4.1466	null
GO:0003774	cytoskeletal motor activity	14	5.20286	0.434618	1	0	7.3712	0.274757	null
GO:0003777	microtubule motor activity	10	4.94332	0.239091	0.934979	0.447118	-4.87864	2.26402	null
GO:0003779	actin binding	34	5.31486	0.562475	0.8413	0.530608	4.9875	-4.74938	null
GO:0008017	microtubule binding	17	5.12442	0.362796	0.846328	0.827981	null	null	3779
GO:0051015	actin filament binding	14	4.73444	0.147801	0.854369	0.764421	null	null	3779
GO:0003785	actin monomer binding	1	3.66577	0.012616	0.875341	0.631557	5.34694	-4.61228	null
GO:0003824	catalytic activity	14	7.36289	62.8252	1	0	7.35768	-1.52963	null
GO:0003844	1,4-alpha-glucan branching enzyme activity	2	4.01636	0.0282858	0.903257	0.588483	-7.02522	-1.08871	null
GO:0003924	GTPase activity	218	5.67655	1.29357	0.903212	0	-1.22741	-7.32117	null
GO:0016887	ATP hydrolysis activity	69	6.08217	3.2917	0.822233	0.755786	null	null	3924
GO:0003925	G protein activity	2	3.9164	0.0224696	0.914219	0.460136	0.0780955	-7.53165	null
GO:0004066	asparagine synthase (glutamine-hydrolyzing) activity	1	4.27958	0.051856	0.94564	0.531653	-1.69954	0.679321	null
GO:0004111	creatine kinase activity	7	3.71257	0.0140517	0.9232	0.31768	-6.54091	-4.11629	null
GO:0004177	aminopeptidase activity	17	5.14357	0.379152	0.853363	0.608808	-2.71509	-5.55423	null
GO:0070006	metalloaminopeptidase activity	2	4.71563	0.141535	0.863621	0.760997	null	null	4177
GO:0004198	calcium-dependent cysteine-type endopeptidase activity	1	4.20369	0.0435416	0.876738	0.494086	-3.17247	-5.80739	null
GO:0004298	threonine-type endopeptidase activity	3	4.23114	0.046383	0.876216	0.363953	-3.09242	-5.64071	null
GO:0004322	ferroxidase activity	7	3.85685	0.01959	0.953967	0.0268196	2.14785	0.038799	null
GO:0004332	fructose-bisphosphate aldolase activity	7	4.28569	0.0525915	0.936721	0.423511	5.41166	3.71404	null
GO:0016831	carboxy-lyase activity	6	5.33054	0.583157	0.926505	0.720006	null	null	4332
GO:0004364	glutathione transferase activity	15	4.51077	0.0883091	0.932636	0.0303684	-7.30204	-2.85293	null
GO:0004386	helicase activity	4	5.67168	1.27915	0.880807	0.557413	-4.33506	2.10251	null
GO:0004416	hydroxyacylglutathione hydrolase activity	6	3.88298	0.0208051	0.93835	0.189458	-2.64336	-7.80027	null
GO:0004550	nucleoside diphosphate kinase activity	11	4.31725	0.0565553	0.91566	0.168362	-6.64037	-3.67607	null
GO:0004553	hydrolase activity, hydrolyzing O-glycosyl compounds	2	5.76391	1.58182	0.917413	0.333321	-1.76825	-7.38876	null
GO:0004611	phosphoenolpyruvate carboxykinase activity	6	4.25506	0.0490092	0.935898	0.602477	5.36428	3.88299	null
GO:0004613	phosphoenolpyruvate carboxykinase (GTP) activity	6	3.63579	0.0117742	0.94089	0.61369	5.51755	3.924	null
GO:0004616	phosphogluconate dehydrogenase (decarboxylating) activity	4	4.04953	0.0305306	0.95268	0.242682	1.4148	0.101228	null
GO:0004634	phosphopyruvate hydratase activity	10	4.19684	0.0428605	0.946516	0.0285545	5.66288	3.62562	null
GO:0004645	1,4-alpha-oligoglucan phosphorylase activity	8	4.26673	0.050344	0.89976	0.167022	-7.07924	-1.31902	null
GO:0004672	protein kinase activity	1	6.13226	3.69411	0.801741	0.61128	-4.91227	-3.65274	null
GO:0016301	kinase activity	27	6.36165	6.26466	0.879019	0.747406	null	null	4672
GO:0004713	protein tyrosine kinase activity	1	4.93209	0.232988	0.842828	0.617373	-4.82145	-3.84519	null
GO:0004715	non-membrane spanning protein tyrosine kinase activity	1	4.35197	0.0612628	0.857399	0.384515	-4.81943	-4.05272	null
GO:0004743	pyruvate kinase activity	1	4.25062	0.0485106	0.911673	0.300206	-6.42672	-3.51136	null
GO:0004784	superoxide dismutase activity	6	4.30679	0.0552095	0.932918	0.235969	1.81196	-0.492151	null
GO:0004601	peroxidase activity	1	5.21891	0.450974	0.925979	0.771382	null	null	4784
GO:0004812	aminoacyl-tRNA ligase activity	7	5.48862	0.839204	0.912789	0.0378592	-2.58817	1.1794	null
GO:0004816	asparagine-tRNA ligase activity	4	3.90314	0.021794	0.931341	0.717595	null	null	4812
GO:0004839	ubiquitin activating enzyme activity	2	3.10585	0.00347341	0.851211	0.683671	-3.11547	-0.89638	null
GO:0005094	Rho GDP-dissociation inhibitor activity	4	3.61679	0.0112702	0.984654	0.459639	1.63666	-8.04937	null
GO:0005198	structural molecule activity	2	6.05966	3.1254	1	0	7.38207	-0.693166	null
GO:0005200	structural constituent of cytoskeleton	178	4.66119	0.12486	0.983767	0	-5.30865	4.95955	null
GO:0005388	P-type calcium transporter activity	6	4.14026	0.0376245	0.917153	0.531455	-5.66464	2.64773	null
GO:0008556	P-type potassium transmembrane transporter activity	4	4.19315	0.0424982	0.916545	0.866725	null	null	5388
GO:0005471	ATP:ADP antiporter activity	6	3.89702	0.0214888	0.968281	0.00646033	-6.63493	3.4457	null
GO:0005509	calcium ion binding	66	5.71606	1.4168	0.925079	0.1672	-1.81408	6.2175	null
GO:0005515	protein binding	3	6.27009	5.0738	0.957616	0.0710611	4.47294	5.28708	null
GO:0005525	GTP binding	242	5.85454	1.94886	0.896293	0	0.972429	5.79075	null
GO:0005544	calcium-dependent phospholipid binding	27	4.37438	0.0645074	0.959587	0.0435722	6.73619	2.38414	null
GO:0035091	phosphatidylinositol binding	4	5.02085	0.285817	0.955858	0.829932	null	null	5544
GO:0008184	glycogen phosphorylase activity	8	4.04809	0.0304298	0.902827	0.591223	-7.23229	-1.19343	null
GO:0008199	ferric iron binding	8	4.56792	0.100729	0.934606	0.51703	-2.4106	5.96909	null
GO:0008233	peptidase activity	30	6.19963	4.31391	0.840902	0.32437	-2.41339	-5.70527	null
GO:0008234	cysteine-type peptidase activity	1	5.34625	0.60463	0.852168	0.638989	-2.78153	-5.77809	null
GO:0008237	metallopeptidase activity	29	5.69481	1.34913	0.841878	0.528621	-2.63584	-5.72661	null
GO:0008270	zinc ion binding	29	6.1418	3.77614	0.907544	0.367517	-1.70289	5.83623	null
GO:0008441	3'(2'),5'-bisphosphate nucleotidase activity	1	3.69126	0.0133788	0.940035	0.327559	-2.33602	-7.93037	null
GO:0008603	cAMP-dependent protein kinase regulator activity	9	3.76365	0.0158061	0.984508	0	1.76405	-7.98315	null
GO:0008641	ubiquitin-like modifier activating enzyme activity	3	4.58005	0.103581	0.823448	0.563219	-3.1848	-1.32606	null
GO:0016403	dimethylargininase activity	2	3.1116	0.00351972	0.947735	0.166404	-0.792049	-8.19387	null
GO:0016491	oxidoreductase activity	22	6.63375	11.7218	0.95557	0.093699	6.17139	-0.475025	null
GO:0016668	oxidoreductase activity, acting on a sulfur group of donors, NAD(P) as acceptor	4	4.73202	0.146981	0.933121	0.269877	1.15085	-0.657433	null
GO:0004791	thioredoxin-disulfide reductase activity	4	4.17026	0.0403161	0.861374	0.741174	null	null	16668
GO:0016740	transferase activity	45	6.89143	21.2166	0.951825	0.111662	7.15891	1.41051	null
GO:0016757	glycosyltransferase activity	8	5.94425	2.39606	0.910608	0.226962	-6.8482	-2.52548	null
GO:0016772	transferase activity, transferring phosphorus-containing groups	7	6.48942	8.40742	0.898201	0.393545	-6.689	-2.40019	null
GO:0016787	hydrolase activity	60	6.89396	21.3406	0.951786	0.0704931	6.30552	1.03402	null
GO:0016829	lyase activity	23	6.10645	3.48091	0.961688	0.0488067	4.74351	0.117981	null
GO:0016853	isomerase activity	32	5.94793	2.41644	0.963201	0.0428204	4.9851	1.55672	null
GO:0016868	intramolecular transferase activity, phosphotransferases	6	4.80443	0.173646	0.93071	0.606681	0.379091	-3.5114	null
GO:0004619	phosphoglycerate mutase activity	6	4.26057	0.0496357	0.933099	0.725228	null	null	16868
GO:0046538	2,3-bisphosphoglycerate-dependent phosphoglycerate mutase activity	2	3.82452	0.0181843	0.936711	0.782323	null	null	16868
GO:0016874	ligase activity	10	6.09013	3.35258	0.96185	0.0511731	3.68983	2.07449	null
GO:0017022	myosin binding	1	3.96289	0.0250086	0.871542	0.663629	5.20194	-4.87015	null
GO:0019003	GDP binding	2	3.48416	0.0083035	0.934892	0.574621	1.90256	6.37143	null
GO:0019153	protein-disulfide reductase (glutathione) activity	1	2.65418	0.00122591	0.898563	0.595986	-1.53141	-3.08842	null
GO:0022857	transmembrane transporter activity	8	6.51995	9.01978	0.969473	0.433479	-6.76772	3.22449	null
GO:0030145	manganese ion binding	2	4.97351	0.256302	0.929216	0.569271	-2.19147	5.73292	null
GO:0030170	pyridoxal phosphate binding	4	5.58785	1.05461	0.913302	0.309791	0.687674	5.91695	null
GO:0030527	structural constituent of chromatin	13	4.91685	0.224954	0.990964	0.525285	-5.16154	5.28613	null
GO:0030544	Hsp70 protein binding	6	4.20954	0.0441328	0.8817	0.428388	4.79931	-5.28921	null
GO:0030552	cAMP binding	9	3.67293	0.0128257	0.937905	0.242565	2.4839	6.09307	null
GO:0030955	potassium ion binding	1	4.37533	0.064649	0.944035	0.238657	-2.88048	5.89489	null
GO:0031072	heat shock protein binding	9	4.59957	0.108343	0.874313	0.459634	4.5702	-5.15959	null
GO:0031625	ubiquitin protein ligase binding	1	4.49396	0.0849556	0.871988	0.625099	5.01726	-4.3144	null
GO:0031755	Edg-2 lysophosphatidic acid receptor binding	1	2.0086	0.000275149	0.911252	0.309454	4.17451	-5.70396	null
GO:0032051	clathrin light chain binding	2	3.64306	0.0119731	0.891019	0.389889	4.17135	-5.15383	null
GO:0043169	cation binding	2	6.83223	18.5129	0.916976	0.243599	-0.52983	5.93487	null
GO:0045505	dynein intermediate chain binding	6	4.38799	0.0665615	0.87843	0.44214	4.31185	-4.62011	null
GO:0046872	metal ion binding	92	6.82843	18.3518	0.896697	0.552883	-1.06437	5.86981	null
GO:0046982	protein heterodimerization activity	13	5.03598	0.295951	0.864902	0.500477	4.53469	-4.86301	null
GO:0046983	protein dimerization activity	4	5.66916	1.27176	0.848603	0.592923	4.77265	-4.85261	null
GO:0047631	ADP-ribose diphosphatase activity	3	3.66913	0.012714	0.931778	0.426714	-0.532691	-7.35479	null
GO:0050660	flavin adenine dinucleotide binding	4	5.76172	1.57386	0.907572	0.325123	0.642859	5.54703	null
GO:0050661	NADP binding	4	5.36501	0.63133	0.926984	0.326092	2.48956	5.49184	null
GO:0051082	unfolded protein binding	52	5.18231	0.414529	0.861435	0.0521739	4.71891	-4.60776	null
GO:0051087	protein-folding chaperone binding	1	4.73636	0.148458	0.871503	0.4717	4.60893	-4.36346	null
GO:0051117	ATPase binding	1	3.63859	0.0118505	0.886636	0.389613	5.30074	-4.18112	null
GO:0051787	misfolded protein binding	3	3.11394	0.00353879	0.898494	0.359687	5.0397	-3.87143	null
GO:0102250	linear malto-oligosaccharide phosphorylase activity	7	3.9427	0.0238726	0.904243	0.582218	-7.27463	-0.992152	null
GO:0102499	SHG alpha-glucan phosphorylase activity	7	3.9432	0.0238998	0.904236	0.58226	-7.05245	-0.890842	null
GO:0102752	1,4-alpha-glucan branching enzyme activity (using a glucosylated glycogenin as primer for glycogen synthesis)	1	3.92598	0.0229708	0.904464	0.580815	-7.20567	-0.815553	null
GO:0140326	ATPase-coupled intramembrane lipid transporter activity	9	4.25626	0.0491454	0.917375	0.394189	-5.29034	2.9857	null
GO:0140662	ATP-dependent protein folding chaperone	52	5.06912	0.31942	0.919192	0.00786285	-4.71057	2.43533	null
GO:0044183	protein folding chaperone	3	5.13368	0.370617	0.984701	0.793292	null	null	140662
